# Supplementary material for: Hexaaqua­magnesium(II) bis­{[N-(4-meth­oxy-2-oxidobenzyl­idene)glycyl­glycinato(3−)]cuprate(II)} hexa­hydrate
Source: Acta Crystallogr Sect E Struct Rep Online. 2009 Oct 13;65(Pt 11):m1352. doi: 10.1107/S1600536809040872 (PMC2971438; doi:10.1107/S1600536809040872)
Supplement: Supplementary file 1 [file e-65-m1352-sup1.cif]

##############################################################################
###                                                                        ###
###        Electronic paper (Acta Crystallographica Section E)             ###
###                                                                        ###
##############################################################################
#                                                                            #
# This CIF contains the data in a paper accepted for publication in Acta     #
# Crystallographica Section E. It conforms to the requirements of Notes      #
# for Authors for Section E, and has been peer reviewed under the auspices   #
# of the IUCr Commission on Journals.                                        #
#                                                                            #
# Full details of the Crystallographic Information File format               #
# are given in the paper "The Crystallographic Information File (CIF):       #
# a New Standard Archive File for Crystallography" by S. R. Hall, F. H.      #
# Allen and I. D. Brown [Acta Cryst. (1991), A47, 655-685].                  #
#                                                                            #
# The current version of the core CIF dictionary is obtainable from          #
# ftp://ftp.iucr.org/pub/cif_core.dic. The current version number is 2.4.    #
#                                                                            #
# Software is freely available for graphical display of the structure(s) in  #
# this CIF.  For information consult the CIF home page http://www.iucr.org/  #
# cif/home.html                                                              #
#                                                                            #
# This file may be used for bona fide research purposes within the           #
# scientific community so long as proper attribution is given to the journal # 
# article from which it was obtained.                                        #
#                                                                            #
##############################################################################
                                             
data_I
_audit_creation_method     SHELXL-97
_chemical_name_systematic
;
Hexaaquamagnesium(II)
bis{[<i>N</i>-(4-methoxy-2-oxidobenzylidene)glycylglycinato(3-)]cuprate(II)}
hexahydrate
;
_chemical_name_common     ?
_chemical_formula_moiety     'H12 Mg O6 2+, 2(C12 H11 Cu N2 O5 -), 6(H2 O)'
_chemical_formula_sum     'C24 H46 Cu2 Mg N4 O22'
_chemical_formula_iupac     '[Mg (H2 O)6] [Cu (C12 H11 N2 O5)]2, 6H2 O'
_chemical_formula_weight     894.04
_chemical_melting_point     ?
_symmetry_cell_setting     triclinic
_symmetry_space_group_name_H-M     'P -1'
_symmetry_space_group_name_Hall     '-P 1'
loop_
    _symmetry_equiv_pos_as_xyz
    'x, y, z'
    '-x, -y, -z'
_cell_length_a     7.8606(14)
_cell_length_b     10.933(2)
_cell_length_c     11.539(2)
_cell_angle_alpha     76.650(2)
_cell_angle_beta     76.685(2)
_cell_angle_gamma     80.737(2)
_cell_volume     932.8(3)
_cell_formula_units_Z     1
_cell_measurement_reflns_used     7186
_cell_measurement_theta_min     0.96
_cell_measurement_theta_max     28.32
_cell_measurement_temperature     296(2)
_exptl_crystal_description     block
_exptl_crystal_colour     violet
_exptl_crystal_size_max     0.30
_exptl_crystal_size_mid     0.28
_exptl_crystal_size_min     0.25
_exptl_crystal_density_diffrn     1.592
_exptl_crystal_density_meas     ?
_exptl_crystal_density_method     'not measured'
_exptl_crystal_F_000     464
_exptl_absorpt_coefficient_mu     1.246
_exptl_absorpt_correction_type     'multi-scan'
_exptl_absorpt_process_details     '(SADABS; Sheldrick, 2004)'
_exptl_absorpt_correction_T_min     0.696
_exptl_absorpt_correction_T_max     0.736
_exptl_special_details
;
;
_diffrn_ambient_temperature     296(2)
_diffrn_radiation_type     MoK\a
_diffrn_radiation_wavelength     0.71073
_diffrn_radiation_source     'fine-focus sealed tube'
_diffrn_measurement_device_type     'Bruker SMART APEX CCD'
_diffrn_measurement_method     '\f and \w'
_diffrn_detector_area_resol_mean     ?
_diffrn_reflns_number     6808
_diffrn_reflns_av_R_equivalents     0.0843
_diffrn_reflns_av_sigmaI/netI     0.0692
_diffrn_reflns_theta_min     1.85
_diffrn_reflns_theta_max     25.00
_diffrn_reflns_theta_full     25.00
_diffrn_measured_fraction_theta_max     0.992
_diffrn_measured_fraction_theta_full     0.992
_diffrn_reflns_limit_h_min     -9
_diffrn_reflns_limit_h_max     9
_diffrn_reflns_limit_k_min     -12
_diffrn_reflns_limit_k_max     12
_diffrn_reflns_limit_l_min     -13
_diffrn_reflns_limit_l_max     13
_diffrn_standards_number     0
_diffrn_standards_interval_count     ?
_diffrn_standards_interval_time     ?
_diffrn_standards_decay_%     ?
_refine_special_details
;
Refinement of <i>F</i>^2^ against ALL reflections. The weighted <i>R</i>-factor
<i>wR</i> and goodness of fit <i>S</i> are based on <i>F</i>^2^, conventional
<i>R</i>-factors <i>R</i> are based on <i>F</i>, with <i>F</i> set to zero for
negative <i>F</i>^2^. The threshold expression of <i>F</i>^2^ >
\s(<i>F</i>^2^) is used only for calculating <i>R</i>-factors(gt) <i>etc</i>.
and is not relevant to the choice of reflections for refinement.
<i>R</i>-factors based on <i>F</i>^2^ are statistically about twice as large
as those based on <i>F</i>, and <i>R</i>- factors based on ALL data will be
even larger.
;
_reflns_number_total     3262
_reflns_number_gt     2836
_reflns_threshold_expression     I>2\s(I)
_refine_ls_structure_factor_coef     Fsqd
_refine_ls_matrix_type     full
_refine_ls_R_factor_all     0.0432
_refine_ls_R_factor_gt     0.0358
_refine_ls_wR_factor_gt     0.0919
_refine_ls_wR_factor_ref     0.0969
_refine_ls_goodness_of_fit_ref     1.035
_refine_ls_restrained_S_all     1.036
_refine_ls_number_reflns     3262
_refine_ls_number_parameters     278
_refine_ls_number_restraints     18
_refine_ls_hydrogen_treatment     mixed
_refine_ls_weighting_scheme     calc
_refine_ls_weighting_details
                 'calc w=1/[\s^2^(Fo^2^)+(0.0593P)^2^] where P=(Fo^2^+2Fc^2^)/3'
_atom_sites_solution_hydrogens     geom
_atom_sites_solution_primary     direct
_atom_sites_solution_secondary     difmap
_refine_ls_shift/su_max     0.001
_refine_ls_shift/su_mean     0.000
_refine_diff_density_max     0.761
_refine_diff_density_min     -0.566
_refine_ls_extinction_method     none
_refine_ls_extinction_coef     ?
loop_
    _atom_type_symbol
    _atom_type_description
    _atom_type_scat_dispersion_real
    _atom_type_scat_dispersion_imag
    _atom_type_scat_source
    'C' 'C' 0.0033 0.0016
                         'International Tables Vol C Tables 4.2.6.8 and 6.1.1.4'
    'H' 'H' 0.0000 0.0000
                         'International Tables Vol C Tables 4.2.6.8 and 6.1.1.4'
    'N' 'N' 0.0061 0.0033
                         'International Tables Vol C Tables 4.2.6.8 and 6.1.1.4'
    'O' 'O' 0.0106 0.0060
                         'International Tables Vol C Tables 4.2.6.8 and 6.1.1.4'
    'Mg' 'Mg' 0.0486 0.0363
                         'International Tables Vol C Tables 4.2.6.8 and 6.1.1.4'
    'Cu' 'Cu' 0.3201 1.2651
                         'International Tables Vol C Tables 4.2.6.8 and 6.1.1.4'
_computing_data_collection     'SMART (Bruker, 2002)'
_computing_cell_refinement     'SAINT-Plus (Bruker, 2003)'
_computing_data_reduction     'SAINT-Plus (Bruker, 2003)'
_computing_structure_solution     'SHELXTL (Sheldrick, 2008)'
_computing_structure_refinement     'SHELXTL (Sheldrick, 2008)'
_computing_molecular_graphics
                     'SHELXTL (Sheldrick, 2008) and DIAMOND (Brandenburg, 2006)'
_computing_publication_material     'SHELXTL (Sheldrick, 2008)'
loop_
    _atom_site_type_symbol
    _atom_site_label
    _atom_site_fract_x
    _atom_site_fract_y
    _atom_site_fract_z
    _atom_site_U_iso_or_equiv
    _atom_site_adp_type
    _atom_site_calc_flag
    _atom_site_refinement_flags
    _atom_site_occupancy
    _atom_site_disorder_assembly
    _atom_site_disorder_group
    Mg Mg1 0.5000 1.0000 0.5000 0.0274(3) Uani d S 1 . .
    Cu Cu1 0.53658(3) 0.70272(3) 0.98705(2) 0.02798(13) Uani d . 1 . .
    C C1 0.7984(3) 0.5135(2) 0.8983(2) 0.0278(5) Uani d . 1 . .
    C C2 0.9093(3) 0.4662(2) 0.8009(2) 0.0318(5) Uani d . 1 . .
    H H2 0.9106 0.5116 0.7219 0.038 Uiso calc R 1 . .
    C C3 1.0174(3) 0.3528(2) 0.8201(3) 0.0338(6) Uani d . 1 . .
    C C4 1.0200(3) 0.2837(2) 0.9381(3) 0.0378(6) Uani d . 1 . .
    H H4 1.0947 0.2089 0.9510 0.045 Uiso calc R 1 . .
    C C5 0.9110(3) 0.3276(2) 1.0342(3) 0.0357(6) Uani d . 1 . .
    H H5 0.9120 0.2808 1.1124 0.043 Uiso calc R 1 . .
    C C6 0.7962(3) 0.4422(2) 1.0192(2) 0.0297(5) Uani d . 1 . .
    C C7 0.6919(3) 0.4804(2) 1.1269(2) 0.0311(5) Uani d . 1 . .
    H H7 0.7045 0.4283 1.2012 0.037 Uiso calc R 1 . .
    C C8 0.4821(3) 0.6142(3) 1.2436(2) 0.0354(6) Uani d . 1 . .
    H H8A 0.5625 0.6201 1.2940 0.043 Uiso calc R 1 . .
    H H8B 0.4077 0.5488 1.2875 0.043 Uiso calc R 1 . .
    C C9 0.3683(3) 0.7412(2) 1.2172(2) 0.0289(5) Uani d . 1 . .
    C C10 0.2895(3) 0.9088(2) 1.0529(2) 0.0319(5) Uani d . 1 . .
    H H10A 0.3256 0.9790 1.0762 0.038 Uiso calc R 1 . .
    H H10B 0.1642 0.9065 1.0844 0.038 Uiso calc R 1 . .
    C C11 0.3290(3) 0.9256(2) 0.9147(2) 0.0308(5) Uani d . 1 . .
    C C12 1.1256(4) 0.3610(3) 0.6070(3) 0.0504(7) Uani d . 1 . .
    H H12A 1.0081 0.3695 0.5930 0.076 Uiso calc R 1 . .
    H H12B 1.2029 0.3108 0.5540 0.076 Uiso calc R 1 . .
    H H12C 1.1643 0.4432 0.5911 0.076 Uiso calc R 1 . .
    N N1 0.5819(3) 0.58115(19) 1.12892(18) 0.0301(4) Uani d . 1 . .
    N N2 0.3860(3) 0.79083(19) 1.10172(18) 0.0315(5) Uani d . 1 . .
    O O1 0.6989(2) 0.62339(15) 0.87217(15) 0.0315(4) Uani d . 1 . .
    O O3 0.4460(2) 0.84413(16) 0.86727(15) 0.0352(4) Uani d . 1 . .
    O O4 0.2500(2) 1.01549(17) 0.85495(16) 0.0434(5) Uani d . 1 . .
    O O2 0.2727(2) 0.78645(17) 1.30527(15) 0.0370(4) Uani d . 1 . .
    O O5 1.1276(2) 0.30083(17) 0.73004(18) 0.0458(5) Uani d . 1 . .
    O O6 0.4664(2) 1.10040(18) 0.63586(15) 0.0376(4) Uani d D 1 . .
    H H6A 0.553(3) 1.120(3) 0.656(3) 0.056 Uiso d D 1 . .
    H H6B 0.394(3) 1.077(3) 0.702(2) 0.056 Uiso d D 1 . .
    O O7 0.2365(2) 1.0350(2) 0.49409(17) 0.0423(5) Uani d D 1 . .
    H H7A 0.159(4) 1.017(3) 0.557(2) 0.063 Uiso d D 1 . .
    H H7B 0.194(4) 1.096(2) 0.448(2) 0.063 Uiso d D 1 . .
    O O8 0.4514(3) 0.83655(18) 0.62765(16) 0.0423(5) Uani d D 1 . .
    H H8C 0.393(4) 0.785(3) 0.616(3) 0.063 Uiso d D 1 . .
    H H8D 0.442(5) 0.836(3) 0.7002(18) 0.063 Uiso d D 1 . .
    O O9 0.8995(3) 0.7896(2) 0.68699(18) 0.0479(5) Uani d D 1 . .
    H H9A 0.908(5) 0.855(2) 0.712(3) 0.072 Uiso d D 1 . .
    H H9B 0.837(4) 0.742(3) 0.737(3) 0.072 Uiso d D 1 . .
    O O10 1.0000(3) 0.9857(2) 0.28950(19) 0.0462(5) Uani d D 1 . .
    H H10C 1.072(4) 0.922(2) 0.298(3) 0.069 Uiso d D 1 . .
    H H10D 0.934(4) 0.984(3) 0.246(3) 0.069 Uiso d D 1 . .
    O O11 0.2361(3) 0.6905(2) 0.56744(19) 0.0483(5) Uani d D 1 . .
    H H11A 0.145(3) 0.724(3) 0.602(3) 0.072 Uiso d D 1 . .
    H H11B 0.249(4) 0.708(3) 0.4918(16) 0.072 Uiso d D 1 . .
loop_
    _atom_site_aniso_label
    _atom_site_aniso_U_11
    _atom_site_aniso_U_22
    _atom_site_aniso_U_33
    _atom_site_aniso_U_12
    _atom_site_aniso_U_13
    _atom_site_aniso_U_23
    Mg1 0.0289(6) 0.0339(6) 0.0190(5) -0.0054(4) -0.0024(4) -0.0058(4)
    Cu1 0.03038(19) 0.03127(19) 0.01925(18) 0.00204(12) -0.00343(12)
                                                                    -0.00437(12)
    C1 0.0263(11) 0.0252(11) 0.0331(13) -0.0035(9) -0.0082(10) -0.0054(10)
    C2 0.0310(12) 0.0309(12) 0.0332(14) -0.0027(10) -0.0070(10) -0.0061(10)
    C3 0.0276(12) 0.0311(12) 0.0450(15) -0.0024(10) -0.0071(11) -0.0135(11)
    C4 0.0351(13) 0.0284(12) 0.0506(17) 0.0032(10) -0.0149(12) -0.0075(11)
    C5 0.0374(13) 0.0292(12) 0.0409(15) -0.0032(10) -0.0161(12) -0.0003(11)
    C6 0.0287(12) 0.0280(12) 0.0338(13) -0.0039(9) -0.0105(10) -0.0042(10)
    C7 0.0321(12) 0.0335(13) 0.0275(13) -0.0082(10) -0.0113(10) 0.0023(10)
    C8 0.0336(13) 0.0496(15) 0.0211(12) -0.0027(11) -0.0070(10) -0.0031(11)
    C9 0.0267(11) 0.0408(13) 0.0230(12) -0.0097(10) -0.0048(9) -0.0104(10)
    C10 0.0386(13) 0.0327(13) 0.0226(12) -0.0009(10) -0.0006(10) -0.0096(10)
    C11 0.0338(13) 0.0300(12) 0.0263(13) -0.0012(10) -0.0015(10) -0.0070(10)
    C12 0.0512(17) 0.0503(17) 0.0473(18) 0.0053(13) -0.0041(14) -0.0182(14)
    N1 0.0284(10) 0.0366(11) 0.0248(10) -0.0029(8) -0.0071(8) -0.0038(8)
    N2 0.0365(11) 0.0345(11) 0.0217(10) -0.0004(9) -0.0042(9) -0.0062(8)
    O1 0.0340(9) 0.0305(8) 0.0250(9) 0.0041(7) -0.0038(7) -0.0033(7)
    O3 0.0448(10) 0.0347(9) 0.0193(9) 0.0084(7) -0.0018(7) -0.0053(7)
    O4 0.0514(11) 0.0391(10) 0.0290(10) 0.0146(8) -0.0035(8) -0.0040(8)
    O2 0.0370(9) 0.0524(11) 0.0215(9) -0.0036(8) -0.0024(7) -0.0116(8)
    O5 0.0446(11) 0.0409(10) 0.0486(12) 0.0102(8) -0.0060(9) -0.0161(9)
    O6 0.0400(10) 0.0481(11) 0.0269(9) -0.0122(8) 0.0019(8) -0.0154(8)
    O7 0.0303(9) 0.0610(12) 0.0288(10) -0.0006(8) -0.0027(8) -0.0019(9)
    O8 0.0591(12) 0.0455(11) 0.0240(9) -0.0185(9) -0.0083(9) -0.0016(8)
    O9 0.0487(12) 0.0496(12) 0.0385(12) -0.0082(9) -0.0032(9) 0.0015(9)
    O10 0.0365(11) 0.0617(13) 0.0366(11) 0.0040(9) -0.0026(8) -0.0140(10)
    O11 0.0530(12) 0.0529(12) 0.0393(12) -0.0108(10) -0.0093(10) -0.0067(10)
_geom_special_details
;
All e.s.d.'s (except the e.s.d. in the dihedral angle between two l.s. planes)
are estimated using the full covariance matrix. The cell e.s.d.'s are taken
into account individually in the estimation of e.s.d.'s in distances, angles
and torsion angles; correlations between e.s.d.'s in cell parameters are only
used when they are defined by crystal symmetry. An approximate (isotropic)
treatment of cell e.s.d.'s is used for estimating e.s.d.'s involving l.s.
planes.
;
loop_
    _geom_bond_atom_site_label_1
    _geom_bond_atom_site_label_2
    _geom_bond_site_symmetry_2
    _geom_bond_distance
    _geom_bond_publ_flag
    Mg1 O7 2_676 2.0591(18) ?
    Mg1 O7 . 2.0591(18) ?
    Mg1 O6 . 2.0598(17) ?
    Mg1 O6 2_676 2.0599(17) ?
    Mg1 O8 . 2.0625(18) ?
    Mg1 O8 2_676 2.0626(18) ?
    Cu1 O1 . 1.8797(17) ?
    Cu1 N2 . 1.892(2) ?
    Cu1 N1 . 1.920(2) ?
    Cu1 O3 . 1.9799(16) ?
    C1 O1 . 1.336(3) ?
    C1 C2 . 1.401(3) ?
    C1 C6 . 1.430(3) ?
    C2 C3 . 1.389(3) ?
    C2 H2 . 0.9300 ?
    C3 O5 . 1.361(3) ?
    C3 C4 . 1.400(4) ?
    C4 C5 . 1.368(4) ?
    C4 H4 . 0.9300 ?
    C5 C6 . 1.422(3) ?
    C5 H5 . 0.9300 ?
    C6 C7 . 1.432(4) ?
    C7 N1 . 1.288(3) ?
    C7 H7 . 0.9300 ?
    C8 N1 . 1.466(3) ?
    C8 C9 . 1.533(3) ?
    C8 H8A . 0.9700 ?
    C8 H8B . 0.9700 ?
    C9 O2 . 1.266(3) ?
    C9 N2 . 1.302(3) ?
    C10 N2 . 1.451(3) ?
    C10 C11 . 1.526(3) ?
    C10 H10A . 0.9700 ?
    C10 H10B . 0.9700 ?
    C11 O4 . 1.231(3) ?
    C11 O3 . 1.292(3) ?
    C12 O5 . 1.422(4) ?
    C12 H12A . 0.9600 ?
    C12 H12B . 0.9600 ?
    C12 H12C . 0.9600 ?
    O6 H6A . 0.840(17) ?
    O6 H6B . 0.851(17) ?
    O7 H7A . 0.840(17) ?
    O7 H7B . 0.833(17) ?
    O8 H8C . 0.831(17) ?
    O8 H8D . 0.822(17) ?
    O9 H9A . 0.848(18) ?
    O9 H9B . 0.810(18) ?
    O10 H10C . 0.826(18) ?
    O10 H10D . 0.810(17) ?
    O11 H11A . 0.813(18) ?
    O11 H11B . 0.835(18) ?
loop_
    _geom_angle_atom_site_label_1
    _geom_angle_atom_site_label_2
    _geom_angle_atom_site_label_3
    _geom_angle_site_symmetry_1
    _geom_angle_site_symmetry_3
    _geom_angle
    _geom_angle_publ_flag
    O7 Mg1 O7 2_676 . 179.9990(10)
                                 ?
    O7 Mg1 O6 2_676 . 88.05(8) ?
    O7 Mg1 O6 . . 91.95(8) ?
    O7 Mg1 O6 2_676 2_676 91.95(8) ?
    O7 Mg1 O6 . 2_676 88.05(8) ?
    O6 Mg1 O6 . 2_676 180.0 ?
    O7 Mg1 O8 2_676 . 90.55(8) ?
    O7 Mg1 O8 . . 89.45(8) ?
    O6 Mg1 O8 . . 90.60(8) ?
    O6 Mg1 O8 2_676 . 89.40(8) ?
    O7 Mg1 O8 2_676 2_676 89.45(8) ?
    O7 Mg1 O8 . 2_676 90.55(8) ?
    O6 Mg1 O8 . 2_676 89.40(8) ?
    O6 Mg1 O8 2_676 2_676 90.60(8) ?
    O8 Mg1 O8 . 2_676 180.0000(10)
                                 ?
    O1 Cu1 N2 . . 175.66(8) ?
    O1 Cu1 N1 . . 96.90(8) ?
    N2 Cu1 N1 . . 83.79(9) ?
    O1 Cu1 O3 . . 95.95(7) ?
    N2 Cu1 O3 . . 83.51(8) ?
    N1 Cu1 O3 . . 167.03(8) ?
    O1 C1 C2 . . 117.5(2) ?
    O1 C1 C6 . . 123.6(2) ?
    C2 C1 C6 . . 118.9(2) ?
    C3 C2 C1 . . 121.2(2) ?
    C3 C2 H2 . . 119.4 ?
    C1 C2 H2 . . 119.4 ?
    O5 C3 C2 . . 124.4(2) ?
    O5 C3 C4 . . 115.0(2) ?
    C2 C3 C4 . . 120.6(2) ?
    C5 C4 C3 . . 119.0(2) ?
    C5 C4 H4 . . 120.5 ?
    C3 C4 H4 . . 120.5 ?
    C4 C5 C6 . . 122.6(2) ?
    C4 C5 H5 . . 118.7 ?
    C6 C5 H5 . . 118.7 ?
    C5 C6 C1 . . 117.7(2) ?
    C5 C6 C7 . . 117.5(2) ?
    C1 C6 C7 . . 124.7(2) ?
    N1 C7 C6 . . 125.1(2) ?
    N1 C7 H7 . . 117.4 ?
    C6 C7 H7 . . 117.4 ?
    N1 C8 C9 . . 109.61(19) ?
    N1 C8 H8A . . 109.7 ?
    C9 C8 H8A . . 109.7 ?
    N1 C8 H8B . . 109.7 ?
    C9 C8 H8B . . 109.7 ?
    H8A C8 H8B . . 108.2 ?
    O2 C9 N2 . . 127.6(2) ?
    O2 C9 C8 . . 119.1(2) ?
    N2 C9 C8 . . 113.2(2) ?
    N2 C10 C11 . . 107.92(19) ?
    N2 C10 H10A . . 110.1 ?
    C11 C10 H10A . . 110.1 ?
    N2 C10 H10B . . 110.1 ?
    C11 C10 H10B . . 110.1 ?
    H10A C10 H10B . . 108.4 ?
    O4 C11 O3 . . 123.8(2) ?
    O4 C11 C10 . . 118.8(2) ?
    O3 C11 C10 . . 117.4(2) ?
    O5 C12 H12A . . 109.5 ?
    O5 C12 H12B . . 109.5 ?
    H12A C12 H12B . . 109.5 ?
    O5 C12 H12C . . 109.5 ?
    H12A C12 H12C . . 109.5 ?
    H12B C12 H12C . . 109.5 ?
    C7 N1 C8 . . 121.6(2) ?
    C7 N1 Cu1 . . 124.53(18) ?
    C8 N1 Cu1 . . 113.87(16) ?
    C9 N2 C10 . . 124.0(2) ?
    C9 N2 Cu1 . . 119.48(17) ?
    C10 N2 Cu1 . . 116.46(15) ?
    C1 O1 Cu1 . . 125.02(15) ?
    C11 O3 Cu1 . . 114.46(15) ?
    C3 O5 C12 . . 118.7(2) ?
    Mg1 O6 H6A . . 121(2) ?
    Mg1 O6 H6B . . 118(2) ?
    H6A O6 H6B . . 106(2) ?
    Mg1 O7 H7A . . 121(2) ?
    Mg1 O7 H7B . . 124(2) ?
    H7A O7 H7B . . 108(2) ?
    Mg1 O8 H8C . . 121(2) ?
    Mg1 O8 H8D . . 120(2) ?
    H8C O8 H8D . . 112(3) ?
    H9A O9 H9B . . 113(3) ?
    H10C O10 H10D . . 114(3) ?
    H11A O11 H11B . . 114(3) ?
loop_
    _geom_hbond_atom_site_label_D
    _geom_hbond_atom_site_label_H
    _geom_hbond_atom_site_label_A
    _geom_hbond_site_symmetry_A
    _geom_hbond_distance_DH
    _geom_hbond_distance_HA
    _geom_hbond_distance_DA
    _geom_hbond_angle_DHA
    O6 H6B O4 . 0.851(17) 1.907(18) 2.755(3) 175(3)
    O6 H6A O2 2_677 0.840(17) 2.016(18) 2.836(2) 165(3)
    O7 H7A O10 2_676 0.840(17) 1.91(2) 2.734(3) 165(3)
    O7 H7B O9 2_676 0.833(17) 1.959(18) 2.776(3) 166(3)
    O8 H8C O11 . 0.831(17) 1.978(18) 2.797(3) 169(3)
    O8 H8D O3 . 0.822(17) 1.957(17) 2.775(2) 173(3)
    O9 H9A O10 2_776 0.848(18) 1.985(19) 2.787(3) 157(3)
    O9 H9B O1 . 0.810(18) 2.009(19) 2.816(3) 174(4)
    O10 H10C O2 1_654 0.826(18) 1.986(19) 2.805(3) 171(4)
    O10 H10D O4 2_676 0.810(17) 2.049(18) 2.857(3) 176(4)
    O11 H11A O9 1_455 0.813(18) 2.050(19) 2.857(3) 172(4)
    O11 H11B O2 1_554 0.835(18) 2.101(19) 2.927(3) 170(4)
data_global
_journal_date_recd_electronic     2009-09-27
_journal_date_accepted     2009-10-07
_journal_name_full     'Acta Crystallographica, Section E'
_journal_year     2009
_journal_volume     65
_journal_issue     11
_journal_page_first     m1352
_journal_page_last     m1352
_journal_paper_category     QM
_journal_coeditor_code     ZQ2010
_publ_contact_author_name     'Dr. Wenlong Liu'
_publ_contact_author_address
; College of Chemistry and Chemical Engineering
  Yangzhou Universitry
  Yangzhou, 225002
  People's Republic of China
;
_publ_contact_author_email     liuwl@yzu.edu.cn
_publ_contact_author_fax     '86 514 8797 5244'
_publ_contact_author_phone     '86 514 8797 5290'
_publ_section_title
;
Hexaaquamagnesium(II)
bis{[<i>N</i>-(4-methoxy-2-oxidobenzylidene)glycylglycinato(3-)]cuprate(II)}
hexahydrate
;
loop_
    _publ_author_name
    _publ_author_footnote
    _publ_author_address
    'Jiang, Jiaxun' .
;
College of Chemistry and Chemical Engineering
Yangzhou Universitry
Yangzhou 225002
People's Republic of China
;
    'Lu, Yao' .
;
College of Chemistry and Chemical Engineering
Yangzhou Universitry
Yangzhou 225002
People's Republic of China
;
    'Yuan, Limin' .
;
College of Chemistry and Chemical Engineering
Yangzhou Universitry
Yangzhou 225002
People's Republic of China
;
    'Liu, Wenlong' .
;
College of Chemistry and Chemical Engineering
Yangzhou Universitry
Yangzhou 225002
People's Republic of China
;
_publ_section_synopsis     .
