# Supplementary material for: Hexaaqua­magnesium(II) bis­{[N-(4-meth­oxy-2-oxidobenzyl­idene)glycyl­glycinato(3−)]cuprate(II)} hexa­hydrate
Source: Acta Crystallogr Sect E Struct Rep Online. 2009 Oct 13;65(Pt 11):m1352. doi: 10.1107/S1600536809040872 (PMC2971438; doi:10.1107/S1600536809040872)
Supplement: Supplementary file 2 [file e-65-m1352-Isup2.hkl]

# 
# h,k,l, Fc-squared, Fo-squared, sigma(Fo-squared) and status flag 
# 
data_I
_shelx_title ' compound I in P-1' 
_shelx_refln_list_code          4 
_shelx_F_calc_maximum      209.54 
_exptl_crystal_F_000       464.00 
_reflns_d_resolution_high  0.8410 
 
loop_ 
 _symmetry_equiv_pos_as_xyz 
 'x, y, z' 
 '-x, -y, -z' 
 
_cell_length_a     7.8606 
_cell_length_b    10.9331 
_cell_length_c    11.5386 
_cell_angle_alpha  76.650 
_cell_angle_beta   76.685 
_cell_angle_gamma  80.737 
 
_shelx_F_squared_multiplier     1.000 
 
loop_ 
 _refln_index_h 
 _refln_index_k 
 _refln_index_l 
 _refln_F_squared_calc 
 _refln_F_squared_meas 
 _refln_F_squared_sigma 
 _refln_observed_status 
   1   0   0     4386.23     4430.72     27.31 o 
   2   0   0     2462.63     2647.03    177.93 o 
   3   0   0     1730.37     1818.32    132.85 o 
   4   0   0     2690.50     2949.57    117.01 o 
   5   0   0      595.29      617.53     11.96 o 
   6   0   0        0.11        0.58      1.94 o 
   7   0   0       13.03        5.41      3.39 o 
   8   0   0        9.29        6.57      4.07 o 
   9   0   0      111.65      114.27      8.48 o 
  -8   1   0        2.15        1.07      3.74 o 
  -7   1   0      369.92      368.52     11.21 o 
  -6   1   0      611.62      574.57     12.47 o 
  -5   1   0      301.64      309.00      6.55 o 
  -4   1   0       26.55       34.28      2.49 o 
  -3   1   0     2346.73     2371.23     90.06 o 
  -2   1   0     1183.16     1400.86     19.29 o 
  -1   1   0     1353.91     1506.48    104.67 o 
   0   1   0       17.91       15.93      2.08 o 
   1   1   0       50.79       19.59     14.60 o 
   2   1   0     1057.47     1171.81    152.37 o 
   3   1   0      720.83      757.47     80.37 o 
   4   1   0     1654.69     1724.15     50.40 o 
   5   1   0      216.44      218.41      9.11 o 
   6   1   0      754.36      754.85     12.75 o 
   7   1   0      404.08      175.07    214.00 o 
   8   1   0      347.46      136.44    165.09 o 
   9   1   0      130.72      137.48     12.58 o 
  -8   2   0       26.81       28.83      5.46 o 
  -7   2   0      445.87      444.47     12.59 o 
  -6   2   0      694.42      677.95     26.19 o 
  -5   2   0        0.68        1.98      2.34 o 
  -4   2   0      693.44      690.73     15.84 o 
  -3   2   0       61.36       70.17      3.03 o 
  -2   2   0       35.89       27.99      1.92 o 
  -1   2   0        3.26        6.03      0.98 o 
   0   2   0     1011.55     1032.06     46.52 o 
   1   2   0     4060.35     3837.22     30.99 o 
   2   2   0    10374.15    11812.17   2253.12 o 
   3   2   0     2884.25     2258.48   1005.95 o 
   4   2   0        8.22       12.63      1.73 o 
   5   2   0      459.57      461.84     18.69 o 
   6   2   0      253.45      271.16     10.04 o 
   7   2   0       75.85       72.24      4.53 o 
   8   2   0        9.31        6.53      5.70 o 
   9   2   0        2.85        4.39      6.06 o 
  -8   3   0      500.40      493.49     24.58 o 
  -7   3   0      249.65      247.27     11.10 o 
  -6   3   0      827.17      833.06     17.69 o 
  -5   3   0      287.01      270.29     12.89 o 
  -4   3   0     1812.44     1779.21     51.13 o 
  -3   3   0     1245.09     1135.48     51.44 o 
  -2   3   0       57.67       39.43      3.97 o 
  -1   3   0      466.00      555.28     40.66 o 
   0   3   0     4440.83     4220.22    157.81 o 
   1   3   0        6.31        5.56      1.47 o 
   2   3   0     2021.91     1911.20     29.03 o 
   3   3   0       94.98      135.49     17.72 o 
   4   3   0     1438.11     1716.79    226.65 o 
   5   3   0       10.64       16.32      2.21 o 
   6   3   0       22.41       24.81      2.86 o 
   7   3   0      282.81      299.51      9.64 o 
   8   3   0        1.35        3.09      5.46 o 
   9   3   0       30.27       35.62      8.55 o 
  -8   4   0        8.51        7.38      4.56 o 
  -7   4   0       55.02       67.87      7.06 o 
  -6   4   0      415.25      405.76     11.92 o 
  -5   4   0     1102.97     1127.80     33.49 o 
  -4   4   0      479.32      491.45     24.31 o 
  -3   4   0      457.79      417.36     20.98 o 
  -2   4   0      857.18      873.38     48.43 o 
  -1   4   0     1690.12     1863.94    101.71 o 
   0   4   0     1343.29     1240.00     86.43 o 
   1   4   0       46.39       40.46      1.83 o 
   2   4   0      132.43      118.33      4.57 o 
   3   4   0      726.29      738.05     99.05 o 
   4   4   0     2316.57     2513.93    245.76 o 
   5   4   0      767.00      710.10     17.10 o 
   6   4   0      496.87      509.61     11.40 o 
   7   4   0      791.91      784.02     15.09 o 
   8   4   0      303.73      307.74     16.03 o 
  -7   5   0        0.01        0.43      3.74 o 
  -6   5   0       84.57       76.79      6.59 o 
  -5   5   0      735.06      677.45     16.18 o 
  -4   5   0      663.77      655.27     32.26 o 
  -3   5   0     1133.61     1083.04     53.22 o 
  -2   5   0      458.99      427.13     19.60 o 
  -1   5   0      135.98       96.55      5.87 o 
   0   5   0      566.04      480.02     16.79 o 
   1   5   0      612.91      535.24      8.17 o 
   2   5   0      384.69      367.53      7.93 o 
   3   5   0      347.10      298.57      7.64 o 
   4   5   0      287.16      272.36      7.90 o 
   5   5   0       93.26       78.42      7.00 o 
   6   5   0        3.83        6.90      6.53 o 
   7   5   0        4.74        2.49      3.19 o 
   8   5   0      172.38      150.43     12.47 o 
  -7   6   0      231.57      242.86     11.24 o 
  -6   6   0      175.53      180.47      9.27 o 
  -5   6   0      228.74      242.54      7.61 o 
  -4   6   0     1574.05     1566.86     63.74 o 
  -3   6   0     1559.36     1543.33     77.85 o 
  -2   6   0     1311.19     1394.24     71.88 o 
  -1   6   0      309.26      335.44     22.08 o 
   0   6   0      944.01      926.25     26.79 o 
   1   6   0       55.86       62.61      3.96 o 
   2   6   0       58.25       57.16      4.53 o 
   3   6   0       74.28       67.39      4.87 o 
   4   6   0       85.10       84.69      5.54 o 
   5   6   0       76.82       75.39      9.68 o 
   6   6   0      212.26      202.35      8.52 o 
   7   6   0      239.10      228.10     23.57 o 
   8   6   0       15.22       16.15      7.36 o 
  -6   7   0        0.71        0.40      3.90 o 
  -5   7   0       39.02       32.52      4.10 o 
  -4   7   0      139.64      138.83     10.32 o 
  -3   7   0     1006.38      986.91     47.28 o 
  -2   7   0     1258.33     1229.34     64.47 o 
  -1   7   0      892.28      862.81     20.95 o 
   0   7   0      721.75      662.90      8.87 o 
   1   7   0      964.51      930.42     23.33 o 
   2   7   0     1403.04     1362.98     17.28 o 
   3   7   0      763.37      700.85     14.78 o 
   4   7   0      774.16      734.49     15.14 o 
   5   7   0       15.02       11.40      3.55 o 
   6   7   0        5.76        4.56      3.54 o 
   7   7   0       11.31        9.49      4.34 o 
   8   7   0        6.60        8.31      7.00 o 
  -6   8   0        6.58        3.44      6.17 o 
  -5   8   0      118.95      132.74     11.99 o 
  -4   8   0       14.96       11.46      4.03 o 
  -3   8   0      180.53      166.47      8.18 o 
  -2   8   0      297.16      286.46     12.46 o 
  -1   8   0      792.37      817.10     27.33 o 
   0   8   0      196.97      199.22      5.77 o 
   1   8   0       60.67       66.66      5.61 o 
   2   8   0        0.95        0.00      2.70 o 
   3   8   0      234.75      240.10      8.81 o 
   4   8   0        2.16        0.17      3.13 o 
   5   8   0       62.58       61.58      5.79 o 
   6   8   0      237.46      226.13     11.75 o 
   7   8   0        2.75        1.63      3.96 o 
  -5   9   0       50.92       47.42      6.38 o 
  -4   9   0      139.20      140.40      6.91 o 
  -3   9   0      475.21      456.24     11.59 o 
  -2   9   0        0.08        0.00      2.46 o 
  -1   9   0      368.10      355.24      8.39 o 
   0   9   0       14.57       14.00      4.45 o 
   1   9   0       80.98       86.39      6.46 o 
   2   9   0      231.82      231.57      9.07 o 
   3   9   0      886.74      905.31     20.12 o 
   4   9   0      270.61      258.75      9.99 o 
   5   9   0       66.27       75.84      9.68 o 
   6   9   0      314.02      301.82     11.58 o 
   7   9   0       23.03       25.68      6.00 o 
  -4  10   0      142.81      152.75      7.60 o 
  -3  10   0      130.04      128.82     10.77 o 
  -2  10   0       70.49       81.42      7.03 o 
  -1  10   0      307.32      316.13     11.33 o 
   0  10   0      754.47      791.18     16.58 o 
   1  10   0      397.20      436.34     12.63 o 
   2  10   0      295.71      303.13     10.94 o 
   3  10   0      282.59      298.01     14.54 o 
   4  10   0      133.29      145.38      8.69 o 
   5  10   0       90.81       86.44     10.27 o 
   6  10   0       36.73       34.28      5.95 o 
  -3  11   0      126.83      130.62     10.39 o 
  -2  11   0        1.35        3.09      4.53 o 
  -1  11   0      130.84      133.23      9.02 o 
   0  11   0       29.75       28.96      5.43 o 
   1  11   0       92.31       94.67      7.72 o 
   2  11   0       49.48       59.84      7.72 o 
   3  11   0       35.51       35.96      5.87 o 
   4  11   0      234.55      252.03     11.29 o 
   5  11   0      141.18      155.27      9.74 o 
  -1  12   0       22.88       35.80      6.41 o 
   0  12   0       87.33       98.52      8.47 o 
   1  12   0        1.83        1.46      4.42 o 
   2  12   0       19.95       18.51      5.54 o 
   3  12   0       22.90       28.25      5.98 o 
  -3 -12   1        1.18        0.00      4.50 o 
  -2 -12   1      108.77      123.39      9.23 o 
  -1 -12   1      140.57      169.03     11.40 o 
   0 -12   1      256.93      277.43     12.46 o 
   1 -12   1      170.56      189.69     11.04 o 
  -4 -11   1       72.37       71.97      7.51 o 
  -3 -11   1       65.26       68.54      7.12 o 
  -2 -11   1      120.17      113.20      8.35 o 
  -1 -11   1        1.04        1.18      4.22 o 
   0 -11   1       24.05       23.05      5.37 o 
   1 -11   1      171.09      183.42     10.07 o 
   2 -11   1      183.18      197.39     10.58 o 
   3 -11   1      135.00      159.85     13.89 o 
  -5 -10   1        8.46       10.67      4.81 o 
  -4 -10   1       23.23       23.84      5.17 o 
  -3 -10   1       17.28       21.16      4.92 o 
  -2 -10   1      235.44      239.84     10.21 o 
  -1 -10   1       39.20       43.51      5.75 o 
   0 -10   1       57.56       59.24      6.21 o 
   1 -10   1       77.11       81.65      7.09 o 
   2 -10   1      148.02      153.79     10.86 o 
   3 -10   1      162.99      177.99      9.13 o 
   4 -10   1       35.71       33.67      4.77 o 
  -6  -9   1      343.99      328.82     12.26 o 
  -5  -9   1      342.97      335.57     11.84 o 
  -4  -9   1      445.81      458.13     26.18 o 
  -3  -9   1      283.72      263.80     10.07 o 
  -2  -9   1      477.08      460.75     13.53 o 
  -1  -9   1       88.94       86.55      6.72 o 
   0  -9   1      193.96      195.62      8.77 o 
   1  -9   1        7.17        8.12      4.57 o 
   2  -9   1      106.96      103.89      8.07 o 
   3  -9   1      160.58      151.14      8.85 o 
   4  -9   1        3.25        0.98      3.26 o 
   5  -9   1       51.98       46.95      6.46 o 
  -7  -8   1        7.51        9.00      4.71 o 
  -6  -8   1       46.28       45.75      5.85 o 
  -5  -8   1       64.78       65.98      6.14 o 
  -4  -8   1       15.59        8.84      3.72 o 
  -3  -8   1       13.91       13.39      3.72 o 
  -2  -8   1      167.14      148.17      7.43 o 
  -1  -8   1       20.48       23.90      4.07 o 
   0  -8   1      254.80      252.74      8.98 o 
   1  -8   1      279.45      288.79     17.39 o 
   2  -8   1      758.04      790.16     36.71 o 
   3  -8   1      689.46      682.23     21.35 o 
   4  -8   1       40.98       47.92      4.63 o 
   5  -8   1      269.24      279.71     10.16 o 
   6  -8   1      267.45      291.92     12.33 o 
  -7  -7   1        3.07        0.00      3.04 o 
  -6  -7   1       64.33       66.16      7.95 o 
  -5  -7   1      213.05      207.58      8.68 o 
  -4  -7   1      710.84      679.38     22.85 o 
  -3  -7   1     1015.89      941.51     28.49 o 
  -2  -7   1     1343.47     1263.96     18.40 o 
  -1  -7   1     2664.64     2445.65     48.38 o 
   0  -7   1      638.18      577.02     11.75 o 
   1  -7   1      293.43      299.59     15.12 o 
   2  -7   1      546.96      545.38     34.72 o 
   3  -7   1      456.20      453.74     20.55 o 
   4  -7   1        5.68        3.69      2.81 o 
   5  -7   1      186.13      175.87     10.42 o 
   6  -7   1      144.62      135.22      8.80 o 
  -8  -6   1      226.05      201.36     14.84 o 
  -7  -6   1       47.24       43.99      5.58 o 
  -6  -6   1      125.76      105.43     14.72 o 
  -5  -6   1       40.90       49.65      6.35 o 
  -4  -6   1     1716.03     1642.67     28.91 o 
  -3  -6   1      170.71      164.63      6.88 o 
  -2  -6   1        1.57        1.93      2.28 o 
  -1  -6   1      107.96      110.73      7.23 o 
   0  -6   1      129.12      133.58      7.62 o 
   1  -6   1      252.01      289.66     12.25 o 
   2  -6   1      198.31      180.78     13.81 o 
   3  -6   1      642.22      643.18     40.96 o 
   4  -6   1       83.97       94.79      8.19 o 
   5  -6   1      490.87      447.49     21.77 o 
   6  -6   1        3.18        6.79      4.07 o 
   7  -6   1      113.85      103.48      8.23 o 
  -8  -5   1        1.19        0.00      6.17 o 
  -7  -5   1        3.51        0.00      5.11 o 
  -6  -5   1       51.26       48.20      4.95 o 
  -5  -5   1      185.87      119.04     43.39 o 
  -4  -5   1       29.67       25.72      3.50 o 
  -3  -5   1       31.40       27.32      3.30 o 
  -2  -5   1     1971.07     1726.52     17.08 o 
  -1  -5   1     4477.18     4281.49     70.91 o 
   0  -5   1     4749.19     4816.09    286.16 o 
   1  -5   1      133.12       94.71      6.65 o 
   2  -5   1     1551.50     1517.42     91.14 o 
   3  -5   1      993.61      942.12     46.87 o 
   4  -5   1     1314.39     1325.97     55.82 o 
   5  -5   1      561.26      561.65     12.55 o 
   6  -5   1        3.10        3.86      2.80 o 
   7  -5   1        0.61        0.00      3.80 o 
  -8  -4   1        5.78       10.80      6.53 o 
  -6  -4   1       43.60       49.27      6.29 o 
  -5  -4   1       81.25       76.99      5.31 o 
  -4  -4   1      139.82       90.49     39.56 o 
  -3  -4   1       24.45       32.52      3.18 o 
  -2  -4   1       29.64       24.38      2.68 o 
  -1  -4   1      381.08      334.40     13.77 o 
   0  -4   1      106.07      119.95      6.89 o 
   1  -4   1      617.53      645.36     39.86 o 
   2  -4   1       81.10       92.69      5.13 o 
   3  -4   1      146.65      167.57      8.05 o 
   4  -4   1      242.84      245.54      8.59 o 
   5  -4   1      583.08      593.74     23.82 o 
   6  -4   1      325.18      331.79      8.54 o 
   7  -4   1      132.33      133.13      8.22 o 
   8  -4   1      116.96      109.70      9.38 o 
  -8  -3   1      307.41      292.66     16.03 o 
  -7  -3   1     1138.70     1091.57     26.48 o 
  -6  -3   1      307.08      309.58      8.99 o 
  -5  -3   1      135.25      135.66      5.97 o 
  -4  -3   1      742.52      735.62     11.12 o 
  -3  -3   1      294.38      301.10     12.29 o 
  -2  -3   1     1257.02     1166.37     11.66 o 
  -1  -3   1      585.54      534.90     18.82 o 
   0  -3   1        2.86        4.86      1.03 o 
   1  -3   1      919.75      880.82     44.53 o 
   2  -3   1     3191.07     3067.53    128.28 o 
   3  -3   1      216.76      290.70     11.29 o 
   4  -3   1      866.32      846.93     28.33 o 
   5  -3   1     1391.01     1349.91     42.73 o 
   6  -3   1      652.08      644.28     14.34 o 
   7  -3   1      383.74      401.50     15.14 o 
   8  -3   1       58.29       57.84      6.49 o 
  -8  -2   1       91.05       97.71     10.69 o 
  -7  -2   1      369.76      360.81     15.91 o 
  -6  -2   1      467.27      478.13     12.46 o 
  -5  -2   1      975.86     1093.47     71.39 o 
  -4  -2   1     3002.70     3223.30    262.88 o 
  -3  -2   1      655.44      732.30     74.69 o 
  -2  -2   1     2658.77     2512.57     26.89 o 
  -1  -2   1     3382.12     3027.68     37.70 o 
   0  -2   1       11.33       13.79      1.37 o 
   1  -2   1     1338.94     1380.51     89.36 o 
   2  -2   1      925.29      857.58     33.18 o 
   3  -2   1       52.15       74.71      4.22 o 
   4  -2   1      136.76      123.87      4.28 o 
   5  -2   1       86.34       83.28      5.81 o 
   6  -2   1       18.66       17.85      2.88 o 
   7  -2   1      150.29      149.70      7.96 o 
   8  -2   1        9.38       15.33      4.66 o 
  -8  -1   1       55.88       55.33      8.79 o 
  -7  -1   1      386.82      378.84     18.22 o 
  -6  -1   1      205.35      215.03     12.18 o 
  -5  -1   1     2201.25     2346.90     76.18 o 
  -4  -1   1      145.94      137.51     10.83 o 
  -3  -1   1      115.85      166.32     16.37 o 
  -2  -1   1       34.74       35.81      2.28 o 
  -1  -1   1       41.40       35.19      2.76 o 
   0  -1   1     9853.62    10826.99   1144.77 o 
   1  -1   1      577.76      683.27     46.34 o 
   2  -1   1     4738.48     4628.20    216.29 o 
   3  -1   1      418.08      236.24    127.84 o 
   4  -1   1     3020.71     3074.56     57.60 o 
   5  -1   1     1590.80     1559.02     27.88 o 
   6  -1   1      963.37      969.58     19.11 o 
   7  -1   1      775.08      774.68     19.93 o 
   8  -1   1      512.60      520.18     14.14 o 
   9  -1   1      152.50      147.44      9.30 o 
  -8   0   1      285.30      277.34     15.55 o 
  -7   0   1        0.24        1.35      3.14 o 
  -6   0   1       88.14       84.98      5.79 o 
  -5   0   1      176.72      158.70      4.82 o 
  -4   0   1      630.11      631.16      9.49 o 
  -3   0   1        2.90        4.11      1.11 o 
  -2   0   1      977.47      986.03     18.17 o 
  -1   0   1     2481.56     2823.68    144.91 o 
   0   0   1     8437.82    10117.83     77.88 o 
   1   0   1     2232.40     2405.91     43.14 o 
   2   0   1      765.28      808.04     49.98 o 
   3   0   1      578.31      674.13     12.47 o 
   4   0   1      306.79      344.42     14.19 o 
   5   0   1       11.18       13.42      2.20 o 
   6   0   1        0.68        0.00      1.89 o 
   7   0   1      126.14      134.63      5.72 o 
   8   0   1      151.41      150.78     15.73 o 
   9   0   1       75.47       82.88      7.47 o 
  -8   1   1       92.60       89.28     10.57 o 
  -7   1   1      558.65      564.49     14.84 o 
  -6   1   1      256.51      258.70      8.98 o 
  -5   1   1      939.64      962.65     17.52 o 
  -4   1   1     1911.97     2009.99     24.89 o 
  -3   1   1     1629.21     1629.04     59.27 o 
  -2   1   1     1873.08     1994.64    174.58 o 
  -1   1   1      399.59      469.38     52.36 o 
   0   1   1     1583.38     1675.57    213.29 o 
   1   1   1     1173.72      894.58    258.41 o 
   2   1   1       16.25       17.65      4.26 o 
   3   1   1     1476.70     1523.41     12.24 o 
   4   1   1       56.90        4.22      5.61 o 
   5   1   1      281.76      275.28      6.15 o 
   6   1   1      259.00      266.17      6.59 o 
   7   1   1       59.68       56.12      4.15 o 
   8   1   1      123.30      129.24     10.69 o 
   9   1   1      254.59      260.50     10.96 o 
  -8   2   1       13.99        2.49      5.82 o 
  -7   2   1       90.84       93.27      7.01 o 
  -6   2   1       33.97       28.88      4.44 o 
  -5   2   1      341.07      338.95      6.95 o 
  -4   2   1        0.16        0.00      1.32 o 
  -3   2   1     1904.14     1878.16     53.44 o 
  -2   2   1     1918.92     2047.68    146.80 o 
  -1   2   1      345.89      362.19     35.84 o 
   0   2   1     3204.63     1896.41   1179.39 o 
   1   2   1     9046.72     8375.10    156.94 o 
   2   2   1    43906.35    38990.07   4947.97 o 
   3   2   1     1396.96     1532.95    139.69 o 
   4   2   1      223.04      221.40     12.03 o 
   5   2   1      802.38      489.19    424.56 o 
   6   2   1      585.36      518.98    103.34 o 
   7   2   1      143.14      147.27      5.71 o 
   8   2   1      115.66      116.48     10.57 o 
   9   2   1        8.80        4.51      6.06 o 
  -8   3   1       15.03       13.30      7.00 o 
  -7   3   1        4.23        1.89      3.61 o 
  -6   3   1       35.45       28.53      4.57 o 
  -5   3   1     1019.08      992.45     26.42 o 
  -4   3   1      407.25      382.24     14.65 o 
  -3   3   1      460.25      403.35     18.01 o 
  -2   3   1     1527.31     1431.55     71.87 o 
  -1   3   1     7406.11     7023.71    872.15 o 
   0   3   1      758.20      740.82     81.73 o 
   1   3   1     1669.12     1661.48     72.78 o 
   2   3   1    17294.75    16921.38   1188.94 o 
   3   3   1     1144.68     1398.67    177.13 o 
   4   3   1      136.67      172.13     13.18 o 
   5   3   1        3.63        3.76      1.66 o 
   6   3   1      124.56      130.48      8.07 o 
   7   3   1      112.96       69.27     40.65 o 
   8   3   1      262.59      175.00     11.75 o 
  -8   4   1      142.86      141.42      9.36 o 
  -7   4   1      253.39      255.38     14.96 o 
  -6   4   1       14.24       12.53      3.95 o 
  -5   4   1      700.97      679.22     14.25 o 
  -4   4   1     1322.33     1267.70     72.16 o 
  -3   4   1      478.22      480.23     19.73 o 
  -2   4   1      167.27      170.01      8.54 o 
  -1   4   1      290.45      310.48     18.50 o 
   0   4   1     1065.59     1025.39     60.85 o 
   1   4   1       50.53       53.86      3.73 o 
   2   4   1     2030.34     1956.96     57.81 o 
   3   4   1     4018.94     4678.64    522.01 o 
   4   4   1     1159.48     1245.67    106.45 o 
   5   4   1      450.11      462.36     43.10 o 
   6   4   1      180.20      180.79      7.26 o 
   7   4   1       77.23       19.83     16.74 o 
   8   4   1      108.34       56.33     56.39 o 
  -7   5   1        6.34        6.06      5.82 o 
  -6   5   1      750.27      780.62     23.75 o 
  -5   5   1      251.00      270.50     17.10 o 
  -4   5   1      240.84      230.58     13.40 o 
  -3   5   1     1774.12     1727.32     98.12 o 
  -2   5   1      777.60      733.95     47.31 o 
  -1   5   1       65.88       38.29      2.92 o 
   0   5   1      642.13      561.46     23.65 o 
   1   5   1       64.64       47.00      2.45 o 
   2   5   1     2230.98     2097.05     11.56 o 
   3   5   1      122.09      106.61     11.25 o 
   4   5   1      924.20     1015.32     85.96 o 
   5   5   1      562.13      511.20     10.85 o 
   6   5   1       61.87       55.71      4.99 o 
   7   5   1       17.75       12.70      3.78 o 
   8   5   1        1.57        1.26      1.88 o 
  -7   6   1       46.81       60.58     10.92 o 
  -6   6   1       86.40       82.16      9.97 o 
  -5   6   1      164.81      158.97     11.40 o 
  -4   6   1     1237.30     1176.21     79.61 o 
  -3   6   1      493.10      490.93     42.56 o 
  -2   6   1      262.13      266.83     13.42 o 
  -1   6   1      769.39      577.65     93.34 o 
   0   6   1        7.45       10.41      1.82 o 
   1   6   1      182.89      163.75      5.81 o 
   2   6   1       60.54       54.13      3.61 o 
   3   6   1      364.82      335.87      8.38 o 
   4   6   1       50.50       48.44      4.22 o 
   5   6   1      797.76      734.25     28.26 o 
   6   6   1      154.53      151.70     11.40 o 
   7   6   1       83.10       81.79      6.63 o 
   8   6   1      127.14      138.91     11.99 o 
  -6   7   1       67.02       68.83      8.25 o 
  -5   7   1        1.95        2.63      3.39 o 
  -4   7   1        3.46        2.21      2.56 o 
  -3   7   1       73.25       70.34      4.70 o 
  -2   7   1       33.51       33.73      3.53 o 
  -1   7   1      191.50      195.28      5.66 o 
   0   7   1       94.14       92.05      4.07 o 
   1   7   1      659.47      624.40     17.18 o 
   2   7   1      812.72      790.60     12.95 o 
   3   7   1      209.24      217.24      7.62 o 
   4   7   1      226.85      213.09      7.88 o 
   5   7   1       21.80       20.65      3.95 o 
   6   7   1        1.40        1.50      3.14 o 
   7   7   1       45.18       40.09      5.49 o 
   8   7   1       13.64       11.99      6.29 o 
  -6   8   1      164.44      159.05      9.74 o 
  -5   8   1      160.86      168.60      9.28 o 
  -4   8   1      152.50      138.96      6.45 o 
  -3   8   1     1166.88     1122.88     31.01 o 
  -2   8   1     1864.03     1868.12     54.94 o 
  -1   8   1     2211.99     2186.04     63.17 o 
   0   8   1      631.31      602.04     10.02 o 
   1   8   1      134.00      123.20      6.50 o 
   2   8   1      472.13      454.26     10.85 o 
   3   8   1        4.57        4.25      2.94 o 
   4   8   1        5.24        2.72      3.02 o 
   5   8   1        1.55        0.00      3.09 o 
   6   8   1       90.40       88.92      6.96 o 
   7   8   1       67.20       59.48      8.90 o 
  -5   9   1       45.83       42.35      6.29 o 
  -4   9   1       79.39       89.96      7.30 o 
  -3   9   1        2.63        2.86      2.85 o 
  -2   9   1       13.69        7.14      5.98 o 
  -1   9   1      385.08      376.74     11.65 o 
   0   9   1      185.73      180.74     13.12 o 
   1   9   1      585.10      603.96     13.22 o 
   2   9   1      232.00      230.34      8.81 o 
   3   9   1      240.48      251.12      9.35 o 
   4   9   1      650.85      647.65     14.31 o 
   5   9   1      459.37      466.37     34.13 o 
   6   9   1      182.54      181.53      9.31 o 
   7   9   1        8.03        7.00      6.17 o 
  -4  10   1       86.69      100.72      8.07 o 
  -3  10   1       15.25       19.26      3.88 o 
  -2  10   1        5.41        3.57      3.02 o 
  -1  10   1      400.85      420.22     12.82 o 
   0  10   1      444.12      482.74     13.05 o 
   1  10   1      423.65      454.23     12.58 o 
   2  10   1       74.60       84.82      6.79 o 
   3  10   1        1.60        5.52      3.74 o 
   4  10   1       25.24       33.89      5.25 o 
   5  10   1        0.46        1.72      3.92 o 
   6  10   1       10.92        5.70      6.06 o 
  -3  11   1       95.49      100.99     12.88 o 
  -2  11   1      137.67      147.50      9.32 o 
  -1  11   1      166.88      168.04      9.53 o 
   0  11   1       17.51       25.24      7.06 o 
   1  11   1        6.66        2.92      3.97 o 
   2  11   1        3.14        2.48      3.99 o 
   3  11   1        0.86        4.04      3.96 o 
   4  11   1       98.18      102.33      8.14 o 
   5  11   1       31.62       36.20      6.02 o 
  -2  12   1       75.47       82.01      8.05 o 
  -1  12   1       17.98       30.34      6.04 o 
   0  12   1        2.88        0.66      4.45 o 
   1  12   1      359.95      395.50     13.63 o 
   2  12   1      280.47      311.43     12.20 o 
   3  12   1      181.54      201.53     10.45 o 
   4  12   1      151.27      181.93     10.36 o 
  -1 -12   2       60.94       75.18      7.97 o 
   0 -12   2      120.73      138.25      9.82 o 
  -4 -11   2      183.24      186.43     10.57 o 
  -3 -11   2       11.04       11.73      5.21 o 
  -2 -11   2        4.26        5.96      4.59 o 
  -1 -11   2       62.26       61.32      6.94 o 
   0 -11   2        2.92        4.04      4.44 o 
   1 -11   2        6.27        4.53      4.56 o 
   2 -11   2       10.18        8.19      5.12 o 
   3 -11   2        1.25        2.77      4.87 o 
  -5 -10   2        2.64        0.45      4.31 o 
  -4 -10   2       10.04        9.80      4.68 o 
  -3 -10   2        2.46        1.89      4.12 o 
  -2 -10   2      557.18      550.20     14.82 o 
  -1 -10   2       84.74      103.12     14.60 o 
   0 -10   2       52.31       57.14      6.29 o 
   1 -10   2      303.65      306.30     15.43 o 
   2 -10   2      574.54      573.96     24.28 o 
   3 -10   2      275.13      314.55     15.26 o 
   4 -10   2      281.47      308.11     22.39 o 
  -6  -9   2       61.27       65.33     14.90 o 
  -5  -9   2       88.53       96.04      7.72 o 
  -4  -9   2      245.60      255.58     10.41 o 
  -3  -9   2       77.30       74.79      6.58 o 
  -2  -9   2      475.69      448.74     12.76 o 
  -1  -9   2      121.16      121.00      7.60 o 
   0  -9   2        0.87        1.54      3.44 o 
   1  -9   2      119.24      116.96      7.64 o 
   2  -9   2       18.21       16.17      4.57 o 
   3  -9   2      120.67      129.64      7.83 o 
   4  -9   2        6.96        9.10      3.75 o 
   5  -9   2       74.53       91.92      6.65 o 
  -6  -8   2       20.59       20.34      4.91 o 
  -5  -8   2      280.43      263.16     11.64 o 
  -4  -8   2        5.05        4.27      3.53 o 
  -3  -8   2       11.79        9.82      3.68 o 
  -2  -8   2       37.90       41.77      5.04 o 
  -1  -8   2      195.45      174.67      8.06 o 
   0  -8   2      779.58      724.24     14.57 o 
   1  -8   2      379.85      358.04     22.56 o 
   2  -8   2      132.99      138.84     10.84 o 
   3  -8   2      161.92      165.32     14.90 o 
   4  -8   2      641.98      656.41     34.86 o 
   5  -8   2      204.26      211.42      8.29 o 
   6  -8   2       49.31       60.11      5.79 o 
  -7  -7   2       20.08       20.06      7.95 o 
  -6  -7   2       88.32       48.27     33.24 o 
  -5  -7   2      213.38      198.57      9.91 o 
  -4  -7   2      853.74      836.03     33.96 o 
  -3  -7   2      470.73      429.00     14.07 o 
  -2  -7   2     1197.13     1136.55     16.96 o 
  -1  -7   2      723.95      707.59     13.43 o 
   0  -7   2      586.14      517.11     14.66 o 
   1  -7   2      251.63      249.30     13.51 o 
   2  -7   2      199.91      213.45      9.43 o 
   3  -7   2      294.63      304.63     17.18 o 
   4  -7   2       13.48       13.16      3.19 o 
   5  -7   2       63.33       58.93      4.94 o 
   6  -7   2        2.23        0.00      3.17 o 
  -7  -6   2       50.38       42.62      8.90 o 
  -6  -6   2       81.70       82.83      6.66 o 
  -5  -6   2        2.72        0.84      2.22 o 
  -4  -6   2      153.77      156.83      7.18 o 
  -3  -6   2      806.51      733.62     13.26 o 
  -2  -6   2      288.00      259.92      8.18 o 
  -1  -6   2      123.37      111.71      5.83 o 
   0  -6   2        2.37        0.51      1.48 o 
   1  -6   2       14.69        9.11      2.13 o 
   2  -6   2      121.41      132.67     11.07 o 
   3  -6   2     1157.11     1134.12     67.91 o 
   4  -6   2      390.06      398.42     22.03 o 
   5  -6   2      445.68      436.89     19.57 o 
   6  -6   2       79.30       80.97      5.61 o 
   7  -6   2      294.25      311.04     12.33 o 
  -8  -5   2       63.03       66.61     10.57 o 
  -7  -5   2        0.77        2.49      5.82 o 
  -6  -5   2       67.85       61.60      5.58 o 
  -5  -5   2       83.98       75.21      5.67 o 
  -4  -5   2       22.33       13.99     12.82 o 
  -3  -5   2       88.83       71.38      4.93 o 
  -2  -5   2     1159.13     1064.74     14.14 o 
  -1  -5   2       11.64        9.36      1.37 o 
   0  -5   2     3611.36     3746.41    263.00 o 
   1  -5   2     2238.15     2240.04    153.78 o 
   2  -5   2      251.20      217.58     14.88 o 
   3  -5   2      123.05      122.76      5.82 o 
   4  -5   2      865.32      884.47     30.77 o 
   5  -5   2      885.73      858.42     35.00 o 
   6  -5   2        7.10        8.34      3.07 o 
   7  -5   2      138.94      134.19      8.46 o 
  -6  -4   2      647.55      611.01     30.81 o 
  -5  -4   2      910.29      844.04     45.29 o 
  -4  -4   2      401.24      375.28     11.22 o 
  -3  -4   2     1480.29      591.82    652.22 o 
  -2  -4   2     4899.39     4522.67     26.46 o 
  -1  -4   2     4115.45     4295.75    379.77 o 
   0  -4   2      826.86      797.63     70.19 o 
   1  -4   2     1385.10     1297.82    101.42 o 
   2  -4   2     1288.03     1294.84     66.07 o 
   3  -4   2     1107.56     1228.70     54.43 o 
   4  -4   2      153.13      164.00     10.34 o 
   5  -4   2      245.60      243.17      7.05 o 
   6  -4   2      192.56      187.47      8.45 o 
   7  -4   2       81.10       74.29      5.32 o 
   8  -4   2       87.96       80.42      7.53 o 
  -8  -3   2       16.82       18.40      7.24 o 
  -7  -3   2       27.93       27.31      7.12 o 
  -6  -3   2      357.30      359.74     15.43 o 
  -5  -3   2      194.93      195.11      7.01 o 
  -4  -3   2      113.53      116.04      6.83 o 
  -3  -3   2      543.84      509.26      8.80 o 
  -2  -3   2      143.20       98.32     41.38 o 
  -1  -3   2      559.71      631.79     79.60 o 
   0  -3   2     6637.00     6875.25    767.22 o 
   1  -3   2     3860.09     3926.81    264.55 o 
   2  -3   2     3146.18     3174.47    143.98 o 
   3  -3   2      846.37      761.59     29.88 o 
   4  -3   2      458.08      433.51     16.86 o 
   5  -3   2     1209.53     1209.46     35.34 o 
   6  -3   2      617.72      636.99     18.87 o 
   7  -3   2      786.76      748.68     17.35 o 
   8  -3   2        4.10        1.19      3.77 o 
  -8  -2   2        0.25        0.00      5.11 o 
  -7  -2   2       41.97       46.30      7.84 o 
  -6  -2   2      259.65      252.80     11.75 o 
  -5  -2   2      401.06      445.34     19.06 o 
  -4  -2   2       61.51       60.80      3.50 o 
  -3  -2   2      921.32      910.43     33.39 o 
  -2  -2   2      768.61      675.44     20.31 o 
  -1  -2   2      401.27      548.57     10.21 o 
   0  -2   2      562.82      596.47     70.74 o 
   1  -2   2      809.45      836.42     56.03 o 
   2  -2   2     1926.12     1974.98     94.00 o 
   3  -2   2      426.97      489.59     13.58 o 
   4  -2   2       39.46       37.68      2.76 o 
   5  -2   2       13.25       15.95      2.48 o 
   6  -2   2      175.93      180.50      6.17 o 
   7  -2   2      409.94      403.17     15.34 o 
   8  -2   2      170.80      175.63      9.21 o 
  -8  -1   2      187.11      176.66     13.65 o 
  -7  -1   2      272.19      259.33      9.76 o 
  -6  -1   2      453.76      460.81     25.23 o 
  -5  -1   2     2952.06     3163.80     86.27 o 
  -4  -1   2      622.10      648.25     32.38 o 
  -3  -1   2       69.86       59.55      4.89 o 
  -2  -1   2       31.38       25.79      1.72 o 
  -1  -1   2     2423.60     2769.77    223.20 o 
   0  -1   2        4.68        7.26      1.84 o 
   1  -1   2       78.27       48.96     24.84 o 
   2  -1   2     1992.68     1779.33    285.50 o 
   3  -1   2      337.45      160.04    223.86 o 
   4  -1   2      419.15      351.96     72.21 o 
   5  -1   2       13.82       22.12      2.50 o 
   6  -1   2      189.28      187.11     10.21 o 
   7  -1   2      247.43      253.51     10.12 o 
   8  -1   2      272.19      279.15     10.76 o 
   9  -1   2       88.48       90.52      7.88 o 
  -8   0   2      153.22      140.71     11.69 o 
  -7   0   2       27.70       27.24      4.74 o 
  -6   0   2        0.57        0.46      2.80 o 
  -5   0   2       97.50       96.74      7.78 o 
  -4   0   2      343.73      357.05     15.79 o 
  -3   0   2     1331.31     1484.49     59.79 o 
  -2   0   2        5.89       11.96      1.10 o 
  -1   0   2     2701.15     3291.72    357.42 o 
   0   0   2     1708.34     1726.38    118.12 o 
   1   0   2     5625.44     5669.50    380.70 o 
   2   0   2       14.85       16.06      1.58 o 
   3   0   2     2790.26     2871.93     80.95 o 
   4   0   2     3622.58     3661.79     90.01 o 
   5   0   2        1.26        0.00      1.36 o 
   6   0   2       80.39       18.59     24.47 o 
   7   0   2      187.91      176.83      8.04 o 
   8   0   2        1.45        1.31      2.81 o 
   9   0   2        4.70        3.37      7.84 o 
  -8   1   2       12.54        9.62      4.49 o 
  -7   1   2      173.31      158.80     17.45 o 
  -6   1   2      441.11      414.11     11.29 o 
  -5   1   2      986.33      979.90     15.26 o 
  -4   1   2     1792.51     1883.39     33.12 o 
  -3   1   2     1829.57     2336.04     18.37 o 
  -2   1   2     5469.55     6033.19    382.85 o 
  -1   1   2      933.11     1234.54    125.43 o 
   0   1   2       20.41       23.71      5.48 o 
   1   1   2      954.83     1043.66     28.26 o 
   2   1   2     5205.73     5599.55    149.68 o 
   3   1   2      618.81      614.95     26.24 o 
   4   1   2      529.33      511.87     22.82 o 
   5   1   2      598.36      602.24     13.84 o 
   6   1   2      224.54      242.69      6.34 o 
   7   1   2     1076.47     1040.95    129.71 o 
   8   1   2      279.01      173.28     97.43 o 
   9   1   2      311.51      327.80     17.10 o 
  -8   2   2      146.42      148.73      9.19 o 
  -7   2   2      253.71      247.34     19.35 o 
  -6   2   2      195.60      198.92      8.60 o 
  -5   2   2      446.59      416.83     14.31 o 
  -4   2   2      116.42      118.63      3.91 o 
  -3   2   2      155.60      170.21      8.38 o 
  -2   2   2      637.15      640.77     57.31 o 
  -1   2   2      236.96      276.12     49.51 o 
   0   2   2       70.13       79.37      9.47 o 
   1   2   2     2117.69     2361.99    250.33 o 
   2   2   2    25583.57    25574.00   1818.71 o 
   3   2   2      491.57      517.05     14.80 o 
   4   2   2     2630.93     2604.10     92.31 o 
   5   2   2       21.31       28.16      4.25 o 
   6   2   2      332.54      278.07     44.21 o 
   7   2   2       42.42       27.45      7.84 o 
   8   2   2        5.85        6.02      2.27 o 
  -8   3   2        1.64        1.11      4.24 o 
  -7   3   2      207.62      197.96      9.61 o 
  -6   3   2      306.35      288.76     10.19 o 
  -5   3   2     1170.30     1107.56     17.25 o 
  -4   3   2     1433.64     1308.50     35.97 o 
  -3   3   2     1869.88     1734.98     83.66 o 
  -2   3   2     2371.84     2229.57    185.17 o 
  -1   3   2     1398.01     1351.71    123.50 o 
   0   3   2      584.82      610.82     66.04 o 
   1   3   2     1695.64     1717.73    170.06 o 
   2   3   2      319.58      315.87      7.54 o 
   3   3   2     1079.51     1018.47     55.25 o 
   4   3   2       75.51       70.02      4.89 o 
   5   3   2       29.68       35.32      2.69 o 
   6   3   2      122.72      117.15      6.99 o 
   7   3   2      137.21      142.46      6.85 o 
   8   3   2       33.26       16.92     22.91 o 
  -7   4   2      130.67      115.66      8.13 o 
  -6   4   2      114.56      112.92     12.11 o 
  -5   4   2      320.67      320.18     12.05 o 
  -4   4   2       20.96       22.33      2.61 o 
  -3   4   2      226.59      201.54     11.12 o 
  -2   4   2      698.84      690.42     36.92 o 
  -1   4   2     2111.64     2175.75    130.43 o 
   0   4   2       36.05       23.45     16.41 o 
   1   4   2       22.24       31.23      3.19 o 
   2   4   2       34.09       28.07      1.89 o 
   3   4   2     2841.26     2899.08    182.63 o 
   4   4   2     9219.67     9709.73    685.15 o 
   5   4   2      126.61      137.75      7.72 o 
   6   4   2       15.44       13.59      2.47 o 
   7   4   2      338.37      341.39     10.14 o 
   8   4   2      231.06      231.52     13.53 o 
  -7   5   2        9.85        5.04      4.32 o 
  -6   5   2       12.72       11.49      4.19 o 
  -5   5   2       44.91       42.93      5.04 o 
  -4   5   2      261.34      256.80      8.90 o 
  -3   5   2      119.98      102.69      6.30 o 
  -2   5   2      985.13      904.84     30.65 o 
  -1   5   2      253.73      205.16     10.63 o 
   0   5   2     1853.41     1805.07     77.67 o 
   1   5   2     1015.60      943.35     56.45 o 
   2   5   2      185.63      164.11      3.83 o 
   3   5   2        5.51        7.76      1.50 o 
   4   5   2     4371.28     4638.34    313.72 o 
   5   5   2      194.10      199.88     11.57 o 
   6   5   2      219.48      198.95      8.07 o 
   7   5   2       15.40       14.16      3.78 o 
   8   5   2        7.86       11.52      5.82 o 
  -7   6   2      552.26      525.83     15.91 o 
  -6   6   2      147.22      157.89      8.90 o 
  -5   6   2      467.72      461.87     14.66 o 
  -4   6   2       80.17       78.66      6.13 o 
  -3   6   2     2696.00     2572.13     73.33 o 
  -2   6   2     1700.94     1610.17     40.89 o 
  -1   6   2      752.07      708.34     24.35 o 
   0   6   2      327.13      308.29     14.09 o 
   1   6   2     2174.89     2068.86    112.03 o 
   2   6   2        0.78        2.25      1.34 o 
   3   6   2        2.13        4.83      1.44 o 
   4   6   2       16.55       13.48      2.90 o 
   5   6   2      107.05      102.69      6.02 o 
   6   6   2      304.41      287.83      9.41 o 
   7   6   2       10.11       14.37      5.70 o 
   8   6   2       25.48       27.54      7.12 o 
  -6   7   2       69.47       70.80      7.13 o 
  -5   7   2        6.29        6.39      3.82 o 
  -4   7   2      558.71      520.93     25.35 o 
  -3   7   2      379.39      381.64     15.38 o 
  -2   7   2      315.19      312.22      7.25 o 
  -1   7   2     1215.65     1157.25     63.64 o 
   0   7   2     1399.20     1352.42     53.12 o 
   1   7   2      646.39      592.94     29.52 o 
   2   7   2      844.90      792.10     31.30 o 
   3   7   2      726.32      702.22     12.14 o 
   4   7   2      893.68      868.72     22.38 o 
   5   7   2      618.04      596.27     13.95 o 
   6   7   2      246.64      228.63     10.45 o 
   7   7   2      167.70      171.08     12.47 o 
   8   7   2       59.59       56.28      9.02 o 
  -6   8   2       55.10       60.10      9.79 o 
  -5   8   2       30.95       34.59      5.62 o 
  -4   8   2      153.85      159.26      8.51 o 
  -3   8   2      218.80      226.79      7.42 o 
  -2   8   2      848.26      830.24     11.98 o 
  -1   8   2      456.03      471.57     11.81 o 
   0   8   2      365.83      358.98     11.15 o 
   1   8   2        7.46        9.54      2.13 o 
   2   8   2       59.81       57.86      4.87 o 
   3   8   2      125.33      116.83      6.40 o 
   4   8   2        0.46        0.00      2.67 o 
   5   8   2      115.73      116.44      7.03 o 
   6   8   2       39.06       45.83      7.84 o 
   7   8   2       57.74       56.39      8.90 o 
   8   8   2       35.67       42.98      8.90 o 
  -5   9   2      289.78      290.91     12.05 o 
  -4   9   2       65.09       69.48      6.79 o 
  -3   9   2       39.90       33.61      4.01 o 
  -2   9   2       28.04       24.14      3.51 o 
  -1   9   2        3.23        3.14      2.50 o 
   0   9   2      110.66      113.26      5.29 o 
   1   9   2        5.89       10.43      3.48 o 
   2   9   2       32.65       36.11      4.57 o 
   3   9   2        3.31        3.20      3.13 o 
   4   9   2      216.50      211.45      8.76 o 
   5   9   2      113.96      114.87      7.40 o 
   6   9   2       48.39       58.18      8.67 o 
   7   9   2        4.55        6.06      6.17 o 
  -4  10   2       27.36       29.87      6.71 o 
  -3  10   2      127.51      136.87      8.47 o 
  -2  10   2        8.24        1.60      3.01 o 
  -1  10   2      750.34      774.56     15.20 o 
   0  10   2      757.42      804.58     33.30 o 
   1  10   2      781.90      841.69     16.26 o 
   2  10   2      311.57      317.53     10.59 o 
   3  10   2        3.54        0.47      3.44 o 
   4  10   2      154.74      159.65      8.67 o 
   5  10   2       44.86       47.85      8.43 o 
   6  10   2       20.15       18.76      7.00 o 
  -3  11   2       76.87       83.82     10.39 o 
  -2  11   2       87.24       94.93      8.09 o 
  -1  11   2       71.75       78.35     10.86 o 
   0  11   2       10.57        7.70      4.32 o 
   1  11   2       16.59       20.31      4.82 o 
   2  11   2       12.02       16.15      4.62 o 
   3  11   2      105.23      112.83      8.85 o 
   4  11   2       16.34       28.42      5.24 o 
   5  11   2      223.45      236.50     15.79 o 
  -2  12   2       14.80       21.25      5.67 o 
  -1  12   2       12.75       18.31      5.36 o 
   0  12   2        0.96        0.00      4.20 o 
   1  12   2      191.96      211.06     10.41 o 
   2  12   2      233.47      247.36     11.75 o 
   3  12   2      142.43      154.98      9.40 o 
   4  12   2       51.28       72.90     10.57 o 
  -3 -11   3      321.94      355.03     13.67 o 
  -2 -11   3       19.40       15.33      5.38 o 
  -1 -11   3       11.31       15.01      5.32 o 
   0 -11   3        0.07        0.00      4.20 o 
   1 -11   3        4.31        7.23      4.95 o 
   2 -11   3       13.79       14.71      5.49 o 
  -4 -10   3        8.87        9.48      5.40 o 
  -3 -10   3        4.26        5.25      4.44 o 
  -2 -10   3      167.86      167.35      9.48 o 
  -1 -10   3       88.27       87.39      7.50 o 
   0 -10   3       73.18       77.77     10.27 o 
   1 -10   3      110.81      113.98      8.35 o 
   2 -10   3      311.04      313.22     14.48 o 
   3 -10   3      162.09      153.19     15.20 o 
   4 -10   3      179.97      179.42     11.93 o 
  -5  -9   3      168.63      170.70     17.87 o 
  -4  -9   3      236.39      227.66     12.05 o 
  -3  -9   3      404.33      428.59     13.12 o 
  -2  -9   3      452.88      441.06     24.22 o 
  -1  -9   3      128.34      140.71      9.50 o 
   0  -9   3        2.79        0.00      3.44 o 
   1  -9   3       44.69       49.68     11.46 o 
   2  -9   3        2.96        5.45      4.11 o 
   3  -9   3       35.50       41.81      4.72 o 
   4  -9   3       14.63       17.14      5.84 o 
   5  -9   3       24.75       24.42      4.79 o 
  -6  -8   3       11.64        2.89      5.52 o 
  -5  -8   3        3.45        3.67      3.95 o 
  -4  -8   3        2.62        0.37      3.39 o 
  -3  -8   3       43.08       37.01      5.02 o 
  -2  -8   3       35.32       33.04      4.80 o 
  -1  -8   3      105.76      109.26      7.13 o 
   0  -8   3      462.21      436.92     18.40 o 
   1  -8   3        2.76        3.30      3.38 o 
   2  -8   3       66.42       77.88      5.09 o 
   3  -8   3      317.72      329.99     22.45 o 
   4  -8   3      504.10      516.66     34.29 o 
   5  -8   3      194.01      218.33     12.32 o 
   6  -8   3      189.29      192.80     10.66 o 
  -7  -7   3        1.87        3.44      7.12 o 
  -6  -7   3       23.52       22.44      7.84 o 
  -5  -7   3        4.76        3.19      3.20 o 
  -4  -7   3      311.22      293.27     10.14 o 
  -3  -7   3      238.22      226.31     11.04 o 
  -2  -7   3      944.85      852.30     17.10 o 
  -1  -7   3      150.64      133.66      7.01 o 
   0  -7   3      840.34      760.65     45.06 o 
   1  -7   3       20.65       24.74      2.95 o 
   2  -7   3       63.43       75.31     10.22 o 
   3  -7   3       37.71       40.94      3.97 o 
   4  -7   3       37.23       39.78      4.25 o 
   5  -7   3       72.74       72.22      6.09 o 
   6  -7   3       20.41       18.08      4.12 o 
  -7  -6   3      369.11      354.75     18.64 o 
  -6  -6   3       84.43       88.09     10.80 o 
  -5  -6   3      389.31      361.98     21.07 o 
  -4  -6   3      223.56      200.78      8.13 o 
  -3  -6   3      531.54      502.36     11.61 o 
  -2  -6   3      107.70       91.66      5.87 o 
  -1  -6   3      390.04      373.27     11.16 o 
   0  -6   3      510.35      503.27     46.84 o 
   1  -6   3      254.14      261.27     20.42 o 
   2  -6   3      921.28      957.01     68.52 o 
   3  -6   3       48.57       45.52      4.27 o 
   4  -6   3      171.54      183.13     15.77 o 
   5  -6   3      289.39      296.62     14.71 o 
   6  -6   3      297.40      293.39     18.35 o 
   7  -6   3      100.83      112.93      6.90 o 
  -7  -5   3       58.05       58.89      9.85 o 
  -6  -5   3       93.04       82.99     10.33 o 
  -5  -5   3       76.93       68.28      6.17 o 
  -4  -5   3      604.64      570.08     21.61 o 
  -3  -5   3      163.03      145.81      6.44 o 
  -2  -5   3     2248.84     2077.81     20.41 o 
  -1  -5   3     3878.10     4095.26    412.52 o 
   0  -5   3     2462.63     2540.63    249.76 o 
   1  -5   3     3119.65     3070.87    257.04 o 
   2  -5   3     1125.83     1020.61     71.87 o 
   3  -5   3     2405.35     2370.35    117.42 o 
   4  -5   3      822.97      828.54     51.75 o 
   5  -5   3      177.84      183.44      8.53 o 
   6  -5   3      145.57      139.01      9.20 o 
   7  -5   3        1.58        1.95      3.15 o 
  -8  -4   3        2.27        0.36      6.65 o 
  -7  -4   3       30.89       25.53      7.72 o 
  -6  -4   3      155.91      137.84     11.40 o 
  -5  -4   3       80.12       77.79      6.23 o 
  -4  -4   3       18.99       21.37      3.31 o 
  -3  -4   3       61.27       57.96      4.44 o 
  -2  -4   3     1757.94     1673.92     82.69 o 
  -1  -4   3       23.88       20.52      3.02 o 
   0  -4   3      294.26      309.87     28.66 o 
   1  -4   3      280.97      245.15     17.40 o 
   2  -4   3       17.84       13.87      2.10 o 
   3  -4   3       27.82       26.66      2.76 o 
   4  -4   3      374.63      374.14     16.52 o 
   5  -4   3      322.15      319.40     16.48 o 
   6  -4   3      132.53      139.35      6.28 o 
   7  -4   3      544.61      543.33     21.65 o 
   8  -4   3       14.83       15.54      4.86 o 
  -8  -3   3      215.20      206.23     15.20 o 
  -7  -3   3      134.07      130.24     11.87 o 
  -6  -3   3       94.87      105.43     10.21 o 
  -5  -3   3      286.67      270.79      8.13 o 
  -4  -3   3      500.37      474.21      8.49 o 
  -3  -3   3      746.17      704.27     29.13 o 
  -2  -3   3      587.51      584.66     26.26 o 
  -1  -3   3      454.59      576.72     71.57 o 
   0  -3   3        1.85        3.02      1.52 o 
   1  -3   3     1117.55     1234.27     83.45 o 
   2  -3   3     4167.40     4381.53    238.21 o 
   3  -3   3      672.03      620.74     25.29 o 
   4  -3   3       72.86       63.22      4.60 o 
   5  -3   3      410.30      419.51     12.08 o 
   6  -3   3     1030.35     1028.98     29.70 o 
   7  -3   3      173.19      164.37      6.85 o 
   8  -3   3        5.07        3.99      3.24 o 
  -8  -2   3       24.81       28.97      8.19 o 
  -7  -2   3       42.18       36.57      7.60 o 
  -6  -2   3        2.94        1.54      4.51 o 
  -5  -2   3     2263.91     2379.64    135.17 o 
  -4  -2   3     1270.22     1346.61     48.97 o 
  -3  -2   3      648.45      603.12     28.51 o 
  -2  -2   3       20.55       16.34      1.66 o 
  -1  -2   3     2171.55     2144.85    183.56 o 
   0  -2   3    11611.87    12170.34   1304.07 o 
   1  -2   3      664.97      701.12     46.92 o 
   2  -2   3      205.90      175.61      9.94 o 
   3  -2   3     4113.94     4261.15    248.55 o 
   4  -2   3      546.50      513.71     40.44 o 
   5  -2   3      657.76      694.88     27.15 o 
   6  -2   3       69.63       67.31      4.45 o 
   7  -2   3       14.35       13.56      3.17 o 
   8  -2   3       11.44       15.26      3.59 o 
  -8  -1   3      150.18      149.36     13.18 o 
  -7  -1   3      107.81      102.94     10.57 o 
  -6  -1   3      509.09      496.51     17.10 o 
  -5  -1   3      623.73      685.03     12.59 o 
  -4  -1   3      953.02     1017.47     32.79 o 
  -3  -1   3      405.45      430.06      9.06 o 
  -2  -1   3      414.41      449.77     25.76 o 
  -1  -1   3      119.80      103.62      2.74 o 
   0  -1   3     1900.46     2313.88    124.07 o 
   1  -1   3       45.44       58.59      5.98 o 
   2  -1   3       77.23       70.01      4.96 o 
   3  -1   3     3874.74     4105.09    158.05 o 
   4  -1   3     1464.16     1575.12     17.87 o 
   5  -1   3       61.74       47.98      4.14 o 
   6  -1   3      441.39      408.38     52.18 o 
   7  -1   3      922.26      612.27    283.37 o 
   8  -1   3      664.38      411.85    208.73 o 
   9  -1   3      260.69      274.61     17.10 o 
  -8   0   3        2.71        0.00      5.94 o 
  -7   0   3       56.61       51.65      5.86 o 
  -6   0   3       23.45       23.07      4.23 o 
  -5   0   3      528.88      567.45     29.27 o 
  -4   0   3       29.59       27.28      2.32 o 
  -3   0   3     2148.85     2725.40     32.19 o 
  -2   0   3     3561.80     4117.52    329.17 o 
  -1   0   3     1888.50     2135.69    135.29 o 
   0   0   3     1414.22     1517.26     27.05 o 
   1   0   3      248.45      338.70     14.24 o 
   2   0   3     4854.15     5191.17    187.27 o 
   3   0   3      706.21      661.88     17.10 o 
   4   0   3       84.98       84.05      3.92 o 
   5   0   3       26.81       31.25      2.70 o 
   6   0   3       24.02       31.15      3.06 o 
   7   0   3        8.75       10.43      2.80 o 
   8   0   3       92.85       79.90     12.62 o 
   9   0   3       55.89       55.09      9.62 o 
  -8   1   3      239.84      234.38     10.89 o 
  -7   1   3      329.72      329.20     28.26 o 
  -6   1   3      220.77      210.67      8.71 o 
  -5   1   3      566.73      558.62     12.07 o 
  -4   1   3     2060.89     2189.63     57.40 o 
  -3   1   3     8272.53    10312.51    177.08 o 
  -2   1   3      134.69      218.24      9.56 o 
  -1   1   3     2051.26     2326.52    277.88 o 
   0   1   3     1993.11     2352.56    153.66 o 
   1   1   3     1202.00     1268.63     30.54 o 
   2   1   3      334.25      395.37      4.12 o 
   3   1   3        3.98        5.64      1.18 o 
   4   1   3        0.85        0.00      1.20 o 
   5   1   3        7.98        7.28      1.88 o 
   6   1   3      416.42      437.19     14.50 o 
   7   1   3       38.29       38.59      3.63 o 
   8   1   3      103.48       97.70      7.05 o 
   9   1   3      163.39      187.47     14.01 o 
  -8   2   3       76.05       81.45      7.72 o 
  -7   2   3       47.83       51.41      6.13 o 
  -6   2   3      576.51      549.73     37.87 o 
  -5   2   3       66.59       73.61      5.71 o 
  -4   2   3        7.95       15.87      3.19 o 
  -3   2   3      354.17      328.53     29.44 o 
  -2   2   3       71.40       87.01     11.40 o 
  -1   2   3      881.66     1069.52    106.83 o 
   0   2   3     3418.29     3761.89    340.83 o 
   1   2   3      867.26      863.42     67.32 o 
   2   2   3     1657.68     1621.87     13.95 o 
   3   2   3     1679.52     1634.79     30.40 o 
   4   2   3     1050.52     1008.52     28.67 o 
   5   2   3      783.15      721.92     22.65 o 
   6   2   3      245.07      266.20     12.59 o 
   7   2   3       22.58       29.88      3.30 o 
   8   2   3       34.51       47.15      5.33 o 
   9   2   3        6.25        0.00      3.12 o 
  -7   3   3       47.13       46.10      6.04 o 
  -6   3   3      115.64      120.75      7.55 o 
  -5   3   3      170.95      159.63      9.85 o 
  -4   3   3       29.71       23.54      3.61 o 
  -3   3   3      467.67      447.10     29.86 o 
  -2   3   3     1614.40     1848.90    185.98 o 
  -1   3   3     3071.90     3494.09    339.89 o 
   0   3   3       83.73       68.79      9.67 o 
   1   3   3       91.59      118.67     11.26 o 
   2   3   3     2084.84     1802.81    514.24 o 
   3   3   3     1140.03     1148.74     38.32 o 
   4   3   3      938.18      993.46     29.96 o 
   5   3   3        3.37        2.15      1.62 o 
   6   3   3      139.20      142.52      8.01 o 
   7   3   3       62.77       71.59      4.44 o 
   8   3   3      140.15      157.24      9.56 o 
   9   3   3       75.93       84.41     10.33 o 
  -7   4   3      840.36      768.09     18.04 o 
  -6   4   3      188.60      187.16      9.07 o 
  -5   4   3      478.37      473.52     12.34 o 
  -4   4   3     1280.89     1201.98     61.20 o 
  -3   4   3     1716.13     1564.82     53.87 o 
  -2   4   3       67.11       65.07      4.20 o 
  -1   4   3       13.00       17.64      1.75 o 
   0   4   3      321.71      330.75     33.04 o 
   1   4   3       58.42       52.97     19.75 o 
   2   4   3     2201.39     2322.90    142.25 o 
   3   4   3      533.08      509.51     11.68 o 
   4   4   3     6500.04     6831.50    339.81 o 
   5   4   3      561.34      564.57     49.69 o 
   6   4   3      790.00      816.43     30.49 o 
   7   4   3       71.72       73.92      5.68 o 
   8   4   3       56.47       69.81      8.79 o 
   9   4   3       67.46       74.68      9.85 o 
  -7   5   3       30.15       30.10      5.75 o 
  -6   5   3        0.73        1.78      3.69 o 
  -5   5   3        7.92        7.66      3.65 o 
  -4   5   3       83.38       79.83      5.95 o 
  -3   5   3     1291.97     1121.44     30.13 o 
  -2   5   3     1386.53     1284.51     47.60 o 
  -1   5   3     1228.80     1167.44     57.06 o 
   0   5   3     2249.09     2170.13    151.29 o 
   1   5   3     3414.58     3423.91    250.24 o 
   2   5   3      317.99      279.98     14.32 o 
   3   5   3      241.08      199.49      4.44 o 
   4   5   3     2329.44     2381.13    107.87 o 
   5   5   3      499.60      496.14     29.58 o 
   6   5   3      280.03      271.65     13.06 o 
   7   5   3       17.11       14.48      5.46 o 
   8   5   3        1.79        0.24      4.75 o 
   9   5   3        2.99        2.14      5.58 o 
  -7   6   3       89.47       99.29      8.48 o 
  -6   6   3      249.79      243.20     19.41 o 
  -5   6   3      672.82      636.94     15.19 o 
  -4   6   3      223.78      234.57     14.37 o 
  -3   6   3      205.29      206.99      8.01 o 
  -2   6   3      620.76      593.40     22.50 o 
  -1   6   3      562.26      547.43     20.52 o 
   0   6   3       53.73       23.81     22.79 o 
   1   6   3      747.91      714.45     42.13 o 
   2   6   3       41.04       39.70      2.71 o 
   3   6   3      163.73      166.29      4.44 o 
   4   6   3     1419.25     1466.58     66.37 o 
   5   6   3     1551.21     1510.54     42.15 o 
   6   6   3     1592.52     1505.68     29.92 o 
   7   6   3       96.24      103.89     10.09 o 
   8   6   3       63.43       68.15      9.26 o 
  -6   7   3       83.18       85.41      7.81 o 
  -5   7   3        9.01        5.64      3.95 o 
  -4   7   3       71.44       74.72      6.24 o 
  -3   7   3      264.08      255.84     15.91 o 
  -2   7   3      247.61      235.19     10.63 o 
  -1   7   3      271.60      246.41     10.37 o 
   0   7   3       43.61       43.27      3.06 o 
   1   7   3       97.63      100.27      5.47 o 
   2   7   3      216.00      205.39     12.37 o 
   3   7   3       81.18       80.98      3.77 o 
   4   7   3       17.05       16.69      3.32 o 
   5   7   3       68.38       67.20      7.84 o 
   6   7   3     1450.20     1385.53     30.04 o 
   7   7   3       50.10       53.66      8.31 o 
   8   7   3        5.18        3.80      5.82 o 
  -6   8   3       46.31       57.01      7.09 o 
  -5   8   3      426.37      442.08     14.06 o 
  -4   8   3      198.70      191.45      9.19 o 
  -3   8   3      385.63      375.12     11.41 o 
  -2   8   3      698.70      711.37     40.78 o 
  -1   8   3     1119.14     1112.58     39.63 o 
   0   8   3     1938.10     1882.42     90.36 o 
   1   8   3      789.54      755.56     45.93 o 
   2   8   3      307.75      302.75     21.38 o 
   3   8   3      960.00     1004.35     16.50 o 
   4   8   3       68.39       76.92      7.18 o 
   5   8   3       14.64       14.72      5.70 o 
   6   8   3       33.11       31.70      7.24 o 
   7   8   3       43.98       48.80      8.43 o 
   8   8   3        0.45        0.00      5.34 o 
  -5   9   3      267.93      258.58     11.67 o 
  -4   9   3       33.14       41.31      5.87 o 
  -3   9   3        2.06        3.08      3.56 o 
  -2   9   3      303.31      301.72      8.19 o 
  -1   9   3        7.25        4.10      2.50 o 
   0   9   3       17.72       14.63      2.85 o 
   1   9   3      563.27      551.93     29.42 o 
   2   9   3      227.80      247.64      8.96 o 
   3   9   3        1.43        0.00      3.62 o 
   4   9   3      395.19      405.69     16.86 o 
   5   9   3      161.78      184.62     12.70 o 
   6   9   3      185.69      185.69     13.53 o 
   7   9   3       47.81       52.83      9.14 o 
  -4  10   3       10.09       10.45      4.80 o 
  -3  10   3        4.09       11.72      4.48 o 
  -2  10   3      213.17      209.06      7.55 o 
  -1  10   3      435.34      451.21     12.77 o 
   0  10   3      818.03      867.55     16.33 o 
   1  10   3      480.52      509.89     12.75 o 
   2  10   3      350.39      371.45     11.09 o 
   3  10   3      103.84      114.56      7.21 o 
   4  10   3       47.40       54.14      8.31 o 
   5  10   3        1.06        6.77      5.46 o 
   6  10   3        7.48       10.69      6.41 o 
  -3  11   3      258.94      296.51     12.02 o 
  -2  11   3       48.23       39.78     21.43 o 
  -1  11   3        3.29        0.00      3.86 o 
   0  11   3       36.43       46.41      5.79 o 
   1  11   3       13.91       15.26      4.45 o 
   2  11   3        1.97        3.91      3.73 o 
   3  11   3       38.88       40.96      7.95 o 
   4  11   3        1.96        2.14      5.34 o 
   5  11   3        5.29        8.90      6.17 o 
   6  11   3       86.60       86.20     11.28 o 
  -2  12   3       18.58       18.64      8.07 o 
  -1  12   3        4.92        4.63      6.29 o 
   0  12   3        4.76        9.85      4.62 o 
   1  12   3      314.81      365.02     12.67 o 
   2  12   3      399.11      440.46     13.66 o 
   3  12   3      178.14      197.92     14.60 o 
   4  12   3       69.70       80.26     10.69 o 
  -2 -11   4       45.23       56.70      7.47 o 
  -1 -11   4       83.66       93.21      8.51 o 
   0 -11   4        2.84        4.12      4.78 o 
   1 -11   4        0.78        0.00      4.49 o 
  -4 -10   4       12.38       10.71      5.05 o 
  -3 -10   4       62.46       69.00      7.42 o 
  -2 -10   4      201.21      198.24     10.49 o 
  -1 -10   4        6.35        6.42      4.65 o 
   0 -10   4       97.74      109.80      8.43 o 
   1 -10   4      367.37      336.23     23.21 o 
   2 -10   4      600.87      617.69     45.29 o 
   3 -10   4      235.49      250.24     19.59 o 
  -5  -9   4       13.88       19.83      5.46 o 
  -4  -9   4        1.52        1.58      4.08 o 
  -3  -9   4      110.16      111.81      8.21 o 
  -2  -9   4      255.75      264.68     10.91 o 
  -1  -9   4      408.83      409.31     12.97 o 
   0  -9   4       24.53       23.56      4.95 o 
   1  -9   4        4.55        6.08      4.11 o 
   2  -9   4       60.04       61.32      6.63 o 
   3  -9   4        4.75        1.47      4.24 o 
   4  -9   4        0.21        0.00      3.42 o 
  -5  -8   4      194.56      190.51      9.73 o 
  -4  -8   4      208.25      197.29      9.53 o 
  -3  -8   4       39.32       41.25      5.43 o 
  -2  -8   4        4.29        6.82      3.84 o 
  -1  -8   4      378.02      357.16     12.17 o 
   0  -8   4      363.41      345.20     11.25 o 
   1  -8   4       75.47       62.90      6.00 o 
   2  -8   4       60.43       61.41      6.08 o 
   3  -8   4      304.12      321.81     24.72 o 
   4  -8   4      352.11      372.22     18.35 o 
   5  -8   4      345.54      361.02     21.64 o 
  -6  -7   4      247.73      213.71     15.55 o 
  -5  -7   4      397.68      364.58     12.41 o 
  -4  -7   4      134.65      138.17      7.89 o 
  -3  -7   4      591.75      559.00     13.46 o 
  -2  -7   4      565.93      509.39     12.62 o 
  -1  -7   4      846.61      774.37     15.06 o 
   0  -7   4     1291.18     1189.28     50.16 o 
   1  -7   4        2.91        3.36      3.06 o 
   2  -7   4       75.69       89.39      6.01 o 
   3  -7   4       42.43       44.32      6.61 o 
   4  -7   4       39.16       45.88      4.99 o 
   5  -7   4       57.88       59.07      6.56 o 
   6  -7   4        1.16        0.00      3.33 o 
  -7  -6   4      234.79      205.40     15.91 o 
  -6  -6   4      169.96      160.04     13.53 o 
  -5  -6   4       59.06       58.96      5.65 o 
  -4  -6   4      138.29      123.25      7.08 o 
  -3  -6   4      103.78       91.90     10.80 o 
  -2  -6   4        2.44        2.72      2.80 o 
  -1  -6   4      576.48      520.58     11.75 o 
   0  -6   4        6.58        4.27      2.81 o 
   1  -6   4        9.70       11.59      2.47 o 
   2  -6   4      673.11      685.50     48.77 o 
   3  -6   4      120.82      121.88     11.04 o 
   4  -6   4      132.33      118.95      9.13 o 
   5  -6   4      369.26      366.29     24.03 o 
   6  -6   4      577.58      592.50     32.64 o 
   7  -6   4      232.12      243.85      9.23 o 
  -7  -5   4      314.93      299.19     17.81 o 
  -6  -5   4      108.32       99.37     11.40 o 
  -5  -5   4        1.96        4.04      5.34 o 
  -4  -5   4        4.29        0.37      2.74 o 
  -3  -5   4      302.16      288.50      8.79 o 
  -2  -5   4      402.67      396.22      9.73 o 
  -1  -5   4      334.93      306.05      8.59 o 
   0  -5   4      866.91      874.00     80.24 o 
   1  -5   4      142.45      126.60      9.05 o 
   2  -5   4      671.90      628.76     42.00 o 
   3  -5   4       74.03       78.61      5.71 o 
   4  -5   4       13.91       14.49      2.94 o 
   5  -5   4       34.47       41.12      4.30 o 
   6  -5   4        2.01        3.53      2.96 o 
   7  -5   4       28.38       27.19      5.09 o 
  -7  -4   4       22.01       21.13      8.19 o 
  -6  -4   4      116.21      119.20     11.52 o 
  -5  -4   4      305.98      309.40     15.08 o 
  -4  -4   4      523.22      512.87     19.71 o 
  -3  -4   4      351.65      305.17      8.37 o 
  -2  -4   4     1013.22      681.58    208.90 o 
  -1  -4   4     2717.47     3054.35    394.55 o 
   0  -4   4     1465.52     1487.95    182.89 o 
   1  -4   4     1643.05     1715.15    169.17 o 
   2  -4   4     1391.83     1400.72     94.56 o 
   3  -4   4        0.02        0.37      1.83 o 
   4  -4   4       11.35       13.36      2.67 o 
   5  -4   4        1.58        0.68      2.31 o 
   6  -4   4        2.57        0.00      2.47 o 
   7  -4   4      232.51      220.84      8.12 o 
   8  -4   4       56.64       56.73      5.48 o 
  -7  -3   4      119.41      120.86     12.23 o 
  -6  -3   4      113.18      141.76     11.75 o 
  -4  -3   4       67.21       67.20      4.66 o 
  -3  -3   4       68.00       59.67      3.28 o 
  -2  -3   4      599.07      691.22     41.08 o 
  -1  -3   4      458.59      331.19    149.36 o 
   0  -3   4     4733.10     5582.94    752.87 o 
   1  -3   4     3054.20     3231.24    282.52 o 
   2  -3   4     2818.44     2972.17    172.35 o 
   3  -3   4     2206.04     2180.48     90.01 o 
   4  -3   4     2642.28     2567.23     87.90 o 
   5  -3   4      733.73      756.32     35.36 o 
   6  -3   4      617.23      634.34     20.43 o 
   7  -3   4      292.95      316.18     18.36 o 
   8  -3   4       87.78       87.91      6.06 o 
  -8  -2   4       38.65       43.93      9.74 o 
  -7  -2   4        0.21        0.00      5.34 o 
  -6  -2   4        2.48        2.73      4.87 o 
  -5  -2   4       56.17       51.17      7.36 o 
  -4  -2   4      133.72      144.98     10.21 o 
  -3  -2   4      119.00      114.63      4.38 o 
  -2  -2   4      139.92      134.23      3.76 o 
  -1  -2   4       14.18       30.90      2.57 o 
   0  -2   4     2804.48     3092.57    280.96 o 
   1  -2   4     4463.15     4703.65    301.28 o 
   2  -2   4      740.88      588.64    149.38 o 
   3  -2   4      474.10      504.09      9.90 o 
   4  -2   4       66.49       64.27      7.24 o 
   5  -2   4      355.95      354.44     15.30 o 
   6  -2   4        1.20        0.00      2.09 o 
   7  -2   4      178.77      174.45      7.62 o 
   8  -2   4       50.93       39.98      8.98 o 
  -8  -1   4      124.18      122.76     12.94 o 
  -7  -1   4      412.67      424.21     19.23 o 
  -6  -1   4      389.09      378.43     12.11 o 
  -5  -1   4      455.27      487.10     13.65 o 
  -4  -1   4      851.53      963.16     65.24 o 
  -3  -1   4      362.15      357.70     35.14 o 
  -2  -1   4      920.32     1045.06    105.84 o 
  -1  -1   4      496.70      636.78      7.79 o 
   0  -1   4        9.90       26.31      7.26 o 
   1  -1   4      674.57      739.23     52.49 o 
   2  -1   4      514.19      553.84     27.32 o 
   3  -1   4     1816.39     1936.69     97.49 o 
   4  -1   4     3053.43     2993.25    130.34 o 
   5  -1   4      334.12      328.56     12.25 o 
   6  -1   4      122.33      118.02      5.20 o 
   7  -1   4      315.77      326.59     11.20 o 
   8  -1   4      180.93      183.61      9.30 o 
   9  -1   4      194.66      205.12     10.58 o 
  -8   0   4       81.85       60.43     10.45 o 
  -7   0   4       91.83       84.80      7.18 o 
  -6   0   4        0.14        0.23      3.21 o 
  -5   0   4       14.42       19.05      3.69 o 
  -4   0   4      203.60      220.30      7.47 o 
  -3   0   4     2013.32     2437.13    194.24 o 
  -2   0   4      941.93     1024.24     47.35 o 
  -1   0   4     1021.47     1510.29     69.23 o 
   0   0   4      182.42      168.43      3.41 o 
   1   0   4      838.13      820.98     53.87 o 
   2   0   4     1973.42     2155.66     79.60 o 
   3   0   4      606.57      545.60      9.67 o 
   4   0   4     1259.10     1272.05     14.04 o 
   5   0   4     1108.55     1133.07     19.83 o 
   6   0   4      413.41      413.59      8.35 o 
   7   0   4      204.47      225.78      7.08 o 
   8   0   4       55.24       61.97      9.14 o 
   9   0   4        2.53        2.87      4.32 o 
  -8   1   4       18.76       18.47      5.58 o 
  -7   1   4      189.37      190.42     11.69 o 
  -6   1   4      353.14      330.71     10.98 o 
  -5   1   4      827.72      835.33     38.23 o 
  -4   1   4      158.85      160.95      6.84 o 
  -3   1   4     3597.01     4282.90    217.68 o 
  -2   1   4     3318.08     4105.75    415.01 o 
  -1   1   4     1714.15     1934.52    117.95 o 
   0   1   4       74.55       69.06      4.01 o 
   1   1   4      172.14      160.70      3.12 o 
   2   1   4     2664.51     2950.41    183.51 o 
   3   1   4        1.59        4.95      1.84 o 
   4   1   4     1646.79     1671.67     46.96 o 
   5   1   4      155.14      164.19      6.52 o 
   6   1   4      570.16      560.57     13.39 o 
   7   1   4        2.37        3.73      3.15 o 
   8   1   4      244.50      266.02     10.45 o 
   9   1   4      204.86      196.59     13.71 o 
  -7   2   4       75.14       83.27      7.47 o 
  -6   2   4      213.64      210.08      9.36 o 
  -5   2   4       38.95       36.26      4.79 o 
  -4   2   4      212.12      202.40     13.59 o 
  -3   2   4       35.92       58.01      6.06 o 
  -2   2   4       21.66       23.45      4.75 o 
  -1   2   4      927.56     1261.47    124.25 o 
   0   2   4       20.46       16.59      1.60 o 
   1   2   4      158.19      144.59      5.99 o 
   2   2   4      291.24      327.17      6.55 o 
   3   2   4      164.41      159.80      5.29 o 
   4   2   4       15.07       10.39      3.26 o 
   5   2   4      934.10      900.25     29.14 o 
   6   2   4      397.35      414.74     13.10 o 
   7   2   4       22.02       26.12      4.15 o 
   8   2   4       17.21       19.66      4.37 o 
   9   2   4       11.81       11.92      4.53 o 
  -7   3   4       59.19       60.06      6.84 o 
  -6   3   4      404.98      409.79     12.63 o 
  -5   3   4      325.97      317.36     19.41 o 
  -4   3   4      878.34      903.60     36.33 o 
  -3   3   4     4465.84     4811.50    241.19 o 
  -2   3   4     5303.23     5885.54    864.33 o 
  -1   3   4     9014.89    11404.36   1296.16 o 
   0   3   4     5507.29     5946.56    585.28 o 
   1   3   4     2729.03     2747.51    186.25 o 
   2   3   4     4799.53     4829.32    222.55 o 
   3   3   4      263.67      264.77      6.58 o 
   4   3   4       17.62       16.85      1.74 o 
   5   3   4       31.69       31.05      5.05 o 
   6   3   4       88.99       89.76      8.43 o 
   7   3   4       12.44        2.20      3.80 o 
   8   3   4       30.39        8.25     13.24 o 
   9   3   4        8.63       14.48      6.41 o 
  -7   4   4      167.62      147.49      9.39 o 
  -6   4   4      153.61      141.63      8.56 o 
  -5   4   4      156.14      156.11      8.10 o 
  -4   4   4      291.87      294.79      9.61 o 
  -3   4   4      172.98      183.33      7.18 o 
  -2   4   4      403.10      487.62     37.72 o 
  -1   4   4      620.31      729.72     61.38 o 
   0   4   4     2888.50     3107.83    321.63 o 
   1   4   4      684.28      718.50     68.11 o 
   2   4   4      838.65      907.30     25.94 o 
   3   4   4      401.78      396.97      5.09 o 
   4   4   4     1690.64     1657.85     56.85 o 
   5   4   4      607.92      603.83     28.51 o 
   6   4   4      322.49      331.41     20.42 o 
   7   4   4       92.13       88.28      6.07 o 
   8   4   4      333.35      343.95     16.62 o 
   9   4   4        1.25        0.00      5.34 o 
  -7   5   4       68.59       68.20      7.64 o 
  -6   5   4       77.94       75.81      7.18 o 
  -5   5   4        7.15        5.54      3.68 o 
  -4   5   4     1150.10     1144.12     45.35 o 
  -3   5   4      347.01      330.70     13.95 o 
  -2   5   4       32.33       33.39      2.56 o 
  -1   5   4     1924.24     1938.08    116.58 o 
   0   5   4     1253.66     1359.29    108.63 o 
   1   5   4      700.46      741.74     62.28 o 
   2   5   4      600.46      569.50     32.90 o 
   3   5   4      342.39      342.35      6.34 o 
   4   5   4      342.14      325.64      7.25 o 
   5   5   4      424.03      433.56     26.95 o 
   6   5   4      246.94      245.11     12.23 o 
   7   5   4       43.43       41.67      7.12 o 
   8   5   4        4.47        0.00      4.87 o 
   9   5   4       26.09       19.35      7.24 o 
  -6   6   4      812.95      741.92     28.79 o 
  -5   6   4      351.09      341.63     12.70 o 
  -4   6   4       83.86       81.71      6.55 o 
  -3   6   4      574.46      570.47     56.10 o 
  -2   6   4      607.62      568.45     12.68 o 
  -1   6   4      567.12      541.19     26.49 o 
   0   6   4       55.90       49.64      4.06 o 
   1   6   4      331.12      330.02     36.02 o 
   2   6   4      390.32      379.05     18.54 o 
   3   6   4      101.80      105.73      4.75 o 
   4   6   4        7.56       10.02      2.01 o 
   5   6   4       22.17       32.59      5.58 o 
   6   6   4     1261.99     1228.22     27.43 o 
   7   6   4       60.56       61.26      8.43 o 
   8   6   4        9.66       11.64      6.29 o 
  -6   7   4       13.74       15.04      5.16 o 
  -5   7   4       86.19       99.39      7.76 o 
  -4   7   4      119.60      115.51     10.74 o 
  -3   7   4       15.64       23.98      4.20 o 
  -2   7   4      186.71      172.23      5.86 o 
  -1   7   4       71.11       64.26      3.95 o 
   0   7   4      914.84      870.66     42.67 o 
   1   7   4      600.85      603.79     37.03 o 
   2   7   4     1742.58     1700.63     84.01 o 
   3   7   4      502.70      500.23     11.24 o 
   4   7   4      921.38      966.98     34.55 o 
   5   7   4      358.15      380.40     15.79 o 
   6   7   4     1515.60     1508.53     31.46 o 
   7   7   4      352.72      320.09     16.50 o 
   8   7   4      279.53      299.43     16.98 o 
  -5   8   4      313.79      318.93     12.42 o 
  -4   8   4      378.54      353.66     12.09 o 
  -3   8   4      597.29      583.09     27.43 o 
  -2   8   4      315.51      310.08     14.72 o 
  -1   8   4     1004.70     1003.38     43.00 o 
   0   8   4      401.55      405.55     17.63 o 
   1   8   4      374.41      370.52     19.01 o 
   2   8   4        1.20        0.20      1.70 o 
   3   8   4        7.47        9.71      3.01 o 
   4   8   4        6.88        8.31      4.75 o 
   5   8   4       16.09       16.98      5.70 o 
   6   8   4      195.72      200.77     13.42 o 
   7   8   4      238.75      246.00     15.20 o 
   8   8   4      295.79      290.88     17.45 o 
  -5   9   4       37.96       35.68      6.29 o 
  -4   9   4      135.78      158.98     12.53 o 
  -3   9   4      101.58      113.45     13.06 o 
  -2   9   4        1.88        0.44      3.23 o 
  -1   9   4       26.50       30.45      3.47 o 
   0   9   4       36.41       34.83      3.46 o 
   1   9   4        3.21        3.53      2.20 o 
   2   9   4       13.58       10.87      3.35 o 
   3   9   4      125.88      141.17     10.80 o 
   4   9   4      182.59      204.09     12.82 o 
   5   9   4        1.38        4.16      4.87 o 
   6   9   4       10.67       12.35      6.17 o 
   7   9   4       54.31       68.50      9.85 o 
  -4  10   4       52.54       58.56      6.97 o 
  -3  10   4      311.37      322.80     13.36 o 
  -2  10   4      383.40      391.71     16.62 o 
  -1  10   4       94.71       82.69     33.12 o 
   0  10   4      454.10      495.40     15.65 o 
   1  10   4      801.14      880.24     27.25 o 
   2  10   4      472.04      507.99     18.46 o 
   3  10   4       70.28       81.33      9.50 o 
   4  10   4       99.87      116.95     11.04 o 
   5  10   4      105.27      117.54     11.64 o 
   6  10   4       13.70       10.09      6.29 o 
   7  10   4       40.13       39.18      8.79 o 
  -3  11   4      261.92      285.65     12.41 o 
  -2  11   4       10.65        9.81      4.61 o 
  -1  11   4       12.75       11.78      3.43 o 
   0  11   4        3.12        5.52      3.86 o 
   1  11   4        3.26        4.66      3.82 o 
   2  11   4        0.28        2.73      5.11 o 
   3  11   4        0.20        0.00      5.11 o 
   4  11   4       16.33       28.85      7.36 o 
   5  11   4       39.30       34.19      8.19 o 
   6  11   4       77.47       76.58     10.80 o 
  -1  12   4        3.38        0.00      5.58 o 
   0  12   4      115.75      122.49      8.52 o 
   1  12   4      277.55      327.79     11.96 o 
   2  12   4      193.32      210.98     14.72 o 
   3  12   4      320.60      345.49     18.28 o 
   4  12   4      130.34      147.10     13.30 o 
  -2 -10   5        6.55        2.45      4.67 o 
  -1 -10   5      133.69      145.06      9.69 o 
   0 -10   5      101.99      108.11      8.73 o 
   1 -10   5      293.69      290.25     12.34 o 
   2 -10   5       91.05       92.10      8.39 o 
  -4  -9   5       42.13       34.41      6.10 o 
  -3  -9   5       40.95       40.99      6.17 o 
  -2  -9   5      562.00      560.93     15.44 o 
  -1  -9   5      749.63      711.35     17.08 o 
   0  -9   5      215.17      208.58     10.16 o 
   1  -9   5      292.03      290.25     11.63 o 
   2  -9   5       66.49       69.59     11.58 o 
   3  -9   5       96.52       88.88     13.24 o 
   4  -9   5        8.98        9.34      5.03 o 
  -5  -8   5       26.03       23.86      9.02 o 
  -4  -8   5       14.90        6.78      4.31 o 
  -3  -8   5        0.93        0.00      3.64 o 
  -2  -8   5      205.42      185.11      9.30 o 
  -1  -8   5      281.99      274.03     10.70 o 
   0  -8   5      278.18      260.77     10.86 o 
   1  -8   5        1.64        0.72      5.05 o 
   2  -8   5      379.00      359.16     16.15 o 
   3  -8   5      555.56      597.56     41.92 o 
   4  -8   5      532.05      567.90     33.59 o 
   5  -8   5      111.22      125.86     13.24 o 
  -5  -7   5        2.85        0.00      6.29 o 
  -4  -7   5        8.80        5.97      3.31 o 
  -3  -7   5       12.92        9.70      5.46 o 
  -2  -7   5       10.97       11.57      3.82 o 
  -1  -7   5      107.63       98.91      6.97 o 
   0  -7   5      838.12      795.59     30.87 o 
   1  -7   5      653.85      638.13     29.68 o 
   2  -7   5      144.84      138.60      8.97 o 
   3  -7   5       47.77       54.63      5.15 o 
   4  -7   5      176.67      205.43     15.30 o 
   5  -7   5      169.45      178.32     13.41 o 
   6  -7   5        3.03        0.65      3.55 o 
  -6  -6   5      409.44      384.08     19.83 o 
  -5  -6   5      320.13      300.50     16.74 o 
  -4  -6   5      485.62      454.92     19.06 o 
  -3  -6   5      393.43      125.43    180.76 o 
  -2  -6   5      377.78      358.84     10.52 o 
  -1  -6   5      176.67      153.66      7.51 o 
   0  -6   5      104.40      105.19      6.59 o 
   1  -6   5      162.40      166.97     18.12 o 
   2  -6   5      105.36      109.89      7.74 o 
   3  -6   5       48.05       51.16      4.18 o 
   4  -6   5       24.10       23.70      3.66 o 
   5  -6   5      297.76      293.08      9.92 o 
   6  -6   5      145.17      158.21     12.52 o 
  -6  -5   5      235.93      190.44     14.60 o 
  -5  -5   5       54.23       51.41      9.02 o 
  -4  -5   5      258.58      241.82      8.93 o 
  -3  -5   5       46.21       46.45      4.67 o 
  -2  -5   5       70.80       61.81     19.65 o 
  -1  -5   5      417.35      362.59      9.72 o 
   0  -5   5     1410.76     1425.84    151.49 o 
   1  -5   5       88.80       82.49      6.52 o 
   2  -5   5     2340.30     2317.70    175.81 o 
   3  -5   5       67.14       71.50      4.43 o 
   4  -5   5       83.86       88.76      6.45 o 
   5  -5   5      109.67      127.04      6.18 o 
   6  -5   5      239.81      247.22     13.78 o 
   7  -5   5      169.74      169.47     10.84 o 
  -7  -4   5      306.89      296.10     18.05 o 
  -6  -4   5      123.61      106.73     11.87 o 
  -5  -4   5      590.95      580.45     20.78 o 
  -4  -4   5      521.42      502.80     18.28 o 
  -3  -4   5     1996.69     1861.15     79.07 o 
  -2  -4   5      277.84      244.23     19.35 o 
  -1  -4   5      973.96     1022.44    116.80 o 
   0  -4   5       68.62       45.81      6.43 o 
   1  -4   5     1712.55     1766.88    161.08 o 
   2  -4   5      163.60      160.25     15.22 o 
   3  -4   5      519.42      540.23     20.91 o 
   4  -4   5      499.83      506.97     31.79 o 
   5  -4   5       25.33       29.51      3.60 o 
   6  -4   5      405.96      391.39     14.06 o 
   7  -4   5      251.75      248.70     14.07 o 
  -5  -3   5      637.80      670.80     21.73 o 
  -4  -3   5      795.20      862.31     22.56 o 
  -3  -3   5      167.77      162.92     13.95 o 
  -2  -3   5        0.89        3.14      1.69 o 
  -1  -3   5       18.34       17.86      2.12 o 
   0  -3   5      610.58      705.08     81.73 o 
   1  -3   5      153.36      165.68     16.24 o 
   2  -3   5      856.69      837.94     59.93 o 
   3  -3   5       45.33       13.69     12.25 o 
   4  -3   5      185.77      186.82     19.23 o 
   5  -3   5      281.42      260.90     18.71 o 
   6  -3   5        3.49        2.81      2.51 o 
   7  -3   5       28.62       29.72      4.03 o 
   8  -3   5       28.81       32.06      5.78 o 
  -7  -2   5        2.36        0.00      5.94 o 
  -6  -2   5       82.24       78.72     10.09 o 
  -5  -2   5       13.67       16.62      5.94 o 
  -4  -2   5      633.35      642.79     55.33 o 
  -3  -2   5      384.30      396.73      7.32 o 
  -2  -2   5      323.83      320.89     11.12 o 
  -1  -2   5     2231.00     2391.39    121.12 o 
   0  -2   5     3384.40     3944.21    310.41 o 
   1  -2   5     1468.65     1491.74    217.68 o 
   2  -2   5     3070.92     3037.36    174.17 o 
   3  -2   5      714.65      740.45     31.66 o 
   4  -2   5     1191.97     1196.61     40.89 o 
   5  -2   5      227.22      229.80      7.79 o 
   6  -2   5        4.10        1.09      2.35 o 
   7  -2   5       15.85       16.91      3.34 o 
   8  -2   5       12.80       12.35      4.62 o 
  -7  -1   5      191.01      225.10     15.32 o 
  -6  -1   5       90.63       94.74     10.57 o 
  -5  -1   5       35.49       42.02      4.85 o 
  -4  -1   5      145.09      186.05     22.80 o 
  -3  -1   5      680.37      754.39     79.37 o 
  -2  -1   5      274.89      319.25     10.09 o 
  -1  -1   5       20.63       24.32      2.02 o 
   0  -1   5     2092.39     2481.33    253.72 o 
   1  -1   5     1083.99     1336.41     84.55 o 
   2  -1   5     2232.99     2448.77    108.12 o 
   3  -1   5      543.17      549.39     22.85 o 
   4  -1   5      701.11      720.26     24.86 o 
   5  -1   5      428.02      390.87      9.20 o 
   6  -1   5      617.44      593.42     20.20 o 
   7  -1   5      448.99      450.99     21.37 o 
   8  -1   5      234.27      237.38     10.43 o 
  -7   0   5       34.88       40.72      9.02 o 
  -6   0   5      122.51      121.48      7.67 o 
  -5   0   5      215.53      223.60     11.93 o 
  -4   0   5      308.87      334.85     16.80 o 
  -3   0   5      267.39      288.69     22.38 o 
  -2   0   5       29.17       33.18      3.38 o 
  -1   0   5      416.65      444.98     24.40 o 
   0   0   5      143.64      168.61      3.89 o 
   1   0   5     1167.65      965.41    204.05 o 
   2   0   5     7886.32     8151.22    217.74 o 
   3   0   5     3302.35     3520.60     69.20 o 
   4   0   5     1230.55     1262.69     18.66 o 
   5   0   5      902.61      940.47     12.97 o 
   6   0   5      357.22      356.58     14.37 o 
   7   0   5      286.58      291.20     10.41 o 
   8   0   5        0.24        0.00      4.99 o 
   9   0   5        0.41        1.00      4.07 o 
  -7   1   5      341.82      325.84     27.66 o 
  -6   1   5      322.25      314.44     25.94 o 
  -5   1   5      749.39      755.16     63.10 o 
  -4   1   5     1924.07     2044.44    147.70 o 
  -3   1   5      292.94      293.66     36.57 o 
  -2   1   5     1722.20     1907.77    216.97 o 
  -1   1   5      653.66      732.09     40.81 o 
   0   1   5     2317.46     2574.94     99.31 o 
   1   1   5      466.61      579.87      9.99 o 
   2   1   5       64.70       73.91      2.55 o 
   3   1   5      460.26      484.66      8.48 o 
   4   1   5       38.31       37.69      2.62 o 
   5   1   5      813.51      811.16     20.03 o 
   6   1   5      488.67      498.12     11.96 o 
   7   1   5       16.11       15.96      3.99 o 
   8   1   5        1.30        0.95      3.69 o 
   9   1   5      230.57      250.35     11.29 o 
  -7   2   5       56.09       62.02      7.05 o 
  -6   2   5       85.29       78.36      8.67 o 
  -5   2   5        9.85        9.80      3.77 o 
  -4   2   5       13.24       12.84      3.43 o 
  -3   2   5      155.72      164.58     20.30 o 
  -2   2   5       85.50       90.27     10.15 o 
  -1   2   5     4660.46     5913.17    818.79 o 
   0   2   5     1076.22     1133.03    104.58 o 
   1   2   5        5.31        2.67      1.50 o 
   2   2   5      696.76      668.47     29.50 o 
   3   2   5     1561.30     1496.14     15.66 o 
   4   2   5     3966.94     4077.67     28.83 o 
   5   2   5      315.52      305.67     22.02 o 
   6   2   5     1294.73     1274.51     85.01 o 
   7   2   5      609.05      621.64     24.58 o 
   8   2   5      212.90      227.04      9.82 o 
   9   2   5       80.54       70.67      7.09 o 
  -7   3   5        0.09        0.15      4.22 o 
  -6   3   5       61.89       63.44      6.63 o 
  -5   3   5      642.94      633.25     30.93 o 
  -4   3   5      400.40      397.06     23.98 o 
  -3   3   5      360.29      345.70     22.02 o 
  -2   3   5      517.41      523.56     80.08 o 
  -1   3   5     3115.05     4107.88    435.83 o 
   0   3   5      652.28      729.98     55.48 o 
   1   3   5      171.73      133.82      9.99 o 
   2   3   5      173.76      204.59      9.68 o 
   3   3   5      104.91       97.78      4.74 o 
   4   3   5       11.66       11.91      2.67 o 
   5   3   5       27.40       31.72      4.57 o 
   6   3   5      194.96      195.56     16.03 o 
   7   3   5       72.85       76.73      6.13 o 
   8   3   5      106.05      112.86     12.88 o 
   9   3   5       15.55        7.67      4.34 o 
  -7   4   5      263.10      245.66     12.05 o 
  -6   4   5      218.76      220.10     16.86 o 
  -5   4   5      181.11      189.62     12.47 o 
  -4   4   5      805.61      805.66     55.74 o 
  -3   4   5      570.36      557.82     40.96 o 
  -2   4   5      545.06      530.62     87.98 o 
  -1   4   5      113.68      131.71     14.40 o 
   0   4   5     2391.64     2702.41    262.67 o 
   1   4   5       19.29       20.63      1.76 o 
   2   4   5       22.39       31.29      2.94 o 
   3   4   5        4.29        6.19      2.05 o 
   4   4   5      430.66      442.69      9.58 o 
   5   4   5       11.76        2.92      7.42 o 
   6   4   5      199.82      181.41     11.28 o 
   7   4   5      176.29      171.45      7.86 o 
   8   4   5      111.16      111.62      7.43 o 
   9   4   5       16.70       25.64      7.72 o 
  -6   5   5       49.26       41.46      6.21 o 
  -5   5   5       25.08       28.02      5.04 o 
  -4   5   5      332.37      324.66     19.71 o 
  -3   5   5      278.45      265.94     12.47 o 
  -2   5   5      919.88      882.57    107.74 o 
  -1   5   5     2830.37     3121.94    242.11 o 
   0   5   5     4684.57     5018.94    441.79 o 
   1   5   5     4557.23     4885.79    371.47 o 
   2   5   5     1203.21     1240.24     67.29 o 
   3   5   5     1545.97      881.84    619.63 o 
   4   5   5     1305.20     1304.08     16.09 o 
   5   5   5      282.40      303.09     12.11 o 
   6   5   5       11.68       10.55      3.22 o 
   7   5   5       24.53       24.52      4.21 o 
   8   5   5       33.06       23.98      7.24 o 
   9   5   5        0.14        0.00      5.34 o 
  -6   6   5      153.37      143.27      9.32 o 
  -5   6   5      452.23      411.94     24.46 o 
  -4   6   5      186.98      201.25      9.07 o 
  -3   6   5      361.20      349.31     20.72 o 
  -2   6   5      525.28      521.90     40.13 o 
  -1   6   5      244.31      229.17     16.50 o 
   0   6   5       92.42       83.47      5.76 o 
   1   6   5      462.47      500.26     29.76 o 
   2   6   5        2.46        3.32      2.55 o 
   3   6   5        4.76        2.37      2.79 o 
   4   6   5      146.23      133.84      5.95 o 
   5   6   5       39.54       46.10      9.08 o 
   6   6   5      730.79      727.96     41.91 o 
   7   6   5      121.23      132.14     11.64 o 
   8   6   5      276.29      288.74     16.50 o 
  -6   7   5      133.02      122.41      9.15 o 
  -5   7   5       63.29       58.12      6.70 o 
  -4   7   5      170.99      160.22      9.26 o 
  -3   7   5       23.05       23.01      4.41 o 
  -2   7   5      643.87      638.18     43.04 o 
  -1   7   5      571.74      547.14     24.73 o 
   0   7   5      289.40      291.71     18.27 o 
   1   7   5      764.09      683.17    149.23 o 
   2   7   5     1432.34     1445.99     72.68 o 
   3   7   5      873.83      854.20     42.62 o 
   4   7   5       73.66       65.96      4.78 o 
   5   7   5      133.36      140.33     10.80 o 
   6   7   5      182.71      174.17     12.23 o 
   7   7   5       54.39       54.97      8.67 o 
   8   7   5       60.37       62.09      9.62 o 
  -5   8   5      117.20      111.03      8.55 o 
  -4   8   5      576.91      576.83     37.93 o 
  -3   8   5      407.36      408.94     27.25 o 
  -2   8   5       87.61       84.29      8.90 o 
  -1   8   5      418.70      448.68     24.82 o 
   0   8   5      222.47      214.66     14.89 o 
   1   8   5      374.06      384.42     17.97 o 
   2   8   5      221.09      220.66     12.02 o 
   3   8   5       89.27       89.45      8.13 o 
   4   8   5      267.43      275.80     13.77 o 
   5   8   5       27.11       22.56      5.94 o 
   6   8   5        0.06        0.83      4.87 o 
   7   8   5        1.64        0.71      5.34 o 
   8   8   5      335.89      294.56     17.81 o 
  -4   9   5      131.09      132.06      8.81 o 
  -3   9   5       76.83       75.78      7.95 o 
  -2   9   5       66.32       72.76      6.25 o 
  -1   9   5      121.93      117.09      5.54 o 
   0   9   5        9.02        7.27      2.99 o 
   1   9   5       42.95       46.10      3.69 o 
   2   9   5      383.44      364.92     36.39 o 
   3   9   5      203.01      219.17     12.70 o 
   4   9   5      276.22      295.63     14.96 o 
   5   9   5      304.97      343.71     16.74 o 
   6   9   5       91.74       97.71     10.80 o 
   7   9   5       27.69       32.65      8.19 o 
  -3  10   5      194.63      203.68     10.03 o 
  -2  10   5       58.08       63.03      6.37 o 
  -1  10   5      222.47      225.62     13.95 o 
   0  10   5      208.32      202.33     13.68 o 
   1  10   5      212.59      214.21     11.02 o 
   2  10   5      330.48      339.44     15.55 o 
   3  10   5      110.06      110.65     10.69 o 
   4  10   5       59.26       56.63      8.55 o 
   5  10   5       51.00       50.70      8.67 o 
   6  10   5       20.92       16.15      7.00 o 
   7  10   5        8.44       14.84      7.24 o 
  -2  11   5      234.57      260.10     15.32 o 
  -1  11   5      339.85      355.49     37.64 o 
   0  11   5        2.90        0.98      3.58 o 
   1  11   5      137.59      154.11     11.99 o 
   2  11   5        3.35        4.99      5.34 o 
   3  11   5        0.03        0.00      4.87 o 
   4  11   5        0.89        0.00      4.99 o 
   5  11   5       29.67       41.79      8.55 o 
   6  11   5       59.00       65.30     10.21 o 
  -1  12   5      182.71      212.04     14.84 o 
   0  12   5      132.51      153.16     12.70 o 
   1  12   5       62.09       73.73      9.74 o 
   2  12   5      280.03      303.94     16.86 o 
   3  12   5      211.62      228.90     15.32 o 
   4  12   5      124.58      141.88     13.30 o 
   0 -10   6      307.34      310.35     13.18 o 
  -3  -9   6       21.41       21.68      5.56 o 
  -2  -9   6      115.98      127.44     11.58 o 
  -1  -9   6      217.35      212.26     10.70 o 
   0  -9   6       97.52      100.60      8.39 o 
   1  -9   6      121.84      109.47      8.51 o 
   2  -9   6        4.01        3.32      4.45 o 
   3  -9   6        3.39        0.00      4.56 o 
  -4  -8   6      134.00      140.10     13.89 o 
  -3  -8   6        6.63        5.33      4.09 o 
  -2  -8   6        2.04        2.34      3.97 o 
  -1  -8   6        8.10        3.18      4.06 o 
   0  -8   6       24.09       16.53      4.88 o 
   1  -8   6       73.32       72.79      6.88 o 
   2  -8   6       62.56       70.99      7.01 o 
   3  -8   6       42.90       38.96      6.23 o 
   4  -8   6      167.82      195.35     14.12 o 
  -5  -7   6       42.54       40.01      9.62 o 
  -4  -7   6       78.22       71.71     10.69 o 
  -3  -7   6       44.69       47.60      5.59 o 
  -2  -7   6      235.36      213.06     13.36 o 
  -1  -7   6      513.92      510.25     13.46 o 
   0  -7   6     1047.94     1004.69     34.85 o 
   1  -7   6     1635.62     1479.89     90.77 o 
   2  -7   6      241.28      239.50     16.80 o 
   3  -7   6      690.83      723.39     47.43 o 
   4  -7   6      211.31      220.00     17.43 o 
   5  -7   6       59.98       64.47      6.49 o 
  -5  -6   6      105.95       97.95     11.99 o 
  -4  -6   6       32.47       36.57      8.31 o 
  -3  -6   6      133.71      122.46      7.54 o 
  -2  -6   6       61.72       58.31      5.59 o 
  -1  -6   6       63.90       57.97      6.59 o 
   0  -6   6       63.68       63.49      5.66 o 
   1  -6   6        0.12        1.41      3.19 o 
   2  -6   6      146.89      152.65     15.16 o 
   3  -6   6       72.83       67.75      4.84 o 
   4  -6   6      389.09      393.14     25.59 o 
   5  -6   6      184.00      193.96     10.51 o 
   6  -6   6      305.13      327.06     21.01 o 
  -6  -5   6      103.28      106.85     12.58 o 
  -5  -5   6       11.97        2.14      6.41 o 
  -4  -5   6        0.31        0.00      5.11 o 
  -3  -5   6       38.37       29.19      4.31 o 
  -2  -5   6      300.27      253.20      8.93 o 
  -1  -5   6        4.76        3.27      2.96 o 
   0  -5   6        3.01        5.36      3.01 o 
   1  -5   6     1720.59     1772.86    146.84 o 
   2  -5   6     1694.87     1680.55    120.64 o 
   3  -5   6      262.28      266.16     14.49 o 
   4  -5   6       30.21       25.24      3.96 o 
   5  -5   6      129.52      142.13      6.66 o 
   6  -5   6      305.22      335.81     18.40 o 
   7  -5   6       33.44       33.92      4.92 o 
  -6  -4   6       30.52       27.66      8.43 o 
  -5  -4   6     1375.83     1349.68     32.17 o 
  -4  -4   6      628.55      649.55     21.49 o 
  -3  -4   6      291.24      277.70     19.71 o 
  -2  -4   6      770.34      718.48     43.16 o 
  -1  -4   6      396.78      290.35    127.12 o 
   0  -4   6      487.82      503.69     50.61 o 
   1  -4   6       10.77       13.58      2.45 o 
   2  -4   6       63.15       67.93      4.25 o 
   3  -4   6      938.51      948.51     57.37 o 
   4  -4   6      137.21      139.21      9.64 o 
   5  -4   6       33.79       10.56     14.19 o 
   6  -4   6        7.60        3.27      2.17 o 
   7  -4   6       25.40       26.22      5.53 o 
  -6  -3   6       14.48       19.23      7.72 o 
  -5  -3   6      587.98      548.04     20.54 o 
  -4  -3   6      397.85      420.41     17.10 o 
  -3  -3   6       69.97       77.77      8.90 o 
  -2  -3   6       80.36       89.82      6.98 o 
  -1  -3   6       16.52       14.74      2.25 o 
   0  -3   6       10.83        9.94      2.07 o 
   1  -3   6      444.08      470.82     37.38 o 
   2  -3   6      480.12      454.28     55.92 o 
   3  -3   6      522.73      505.94     21.98 o 
   4  -3   6     1923.41     1888.29     77.98 o 
   5  -3   6        3.04        0.00      2.20 o 
   6  -3   6       54.15       61.12      4.79 o 
   7  -3   6      163.13      165.81      9.23 o 
   8  -3   6      207.85      209.49     12.58 o 
  -7  -2   6       11.06        7.72      7.72 o 
  -6  -2   6       54.85       58.53      9.62 o 
  -3  -2   6      683.35      766.43     12.84 o 
  -2  -2   6     1944.75     2262.50     58.67 o 
  -1  -2   6     1031.48     1073.05     45.98 o 
   0  -2   6      260.94      254.20     19.84 o 
   1  -2   6     1038.00      884.04    207.95 o 
   2  -2   6      942.00      857.04     35.02 o 
   3  -2   6      570.12      572.34     30.33 o 
   4  -2   6       93.58       91.90      4.59 o 
   5  -2   6       12.20       16.37      2.85 o 
   6  -2   6       86.73       89.38      5.26 o 
   7  -2   6       22.89       18.76      4.70 o 
   8  -2   6       82.03       78.31      8.01 o 
  -7  -1   6      173.93      178.21     14.60 o 
  -6  -1   6       90.74      107.09     11.40 o 
  -5  -1   6      468.85      579.86     20.54 o 
  -4  -1   6     1109.65     1192.55    108.28 o 
  -3  -1   6     3010.20     3615.86    268.91 o 
  -2  -1   6      885.41      976.37      9.82 o 
  -1  -1   6      680.42      724.27     28.03 o 
   0  -1   6      292.36      206.79     93.17 o 
   1  -1   6      101.34      121.65      7.93 o 
   2  -1   6      658.48      788.72     28.01 o 
   3  -1   6       24.21       32.27      3.49 o 
   4  -1   6      101.78       99.83      5.24 o 
   5  -1   6      473.62      467.02     17.64 o 
   6  -1   6      658.50      639.67     41.49 o 
   7  -1   6       77.64       81.48      6.84 o 
   8  -1   6       91.06       96.93      8.43 o 
  -7   0   6        4.19        5.94      6.89 o 
  -6   0   6       87.37       89.58      9.38 o 
  -5   0   6       27.59       37.28      7.54 o 
  -4   0   6      283.79      296.97     34.73 o 
  -3   0   6      346.86      356.21     17.81 o 
  -2   0   6      198.75      216.55     19.65 o 
  -1   0   6     1213.14     1256.38     16.86 o 
   0   0   6     1478.60     1553.83     28.11 o 
   1   0   6     1345.66     1440.07     17.22 o 
   2   0   6     2738.39     2635.72     87.37 o 
   3   0   6     1554.52     1635.85     22.91 o 
   4   0   6     2323.89     2396.84     37.13 o 
   5   0   6      473.62      457.70     11.29 o 
   6   0   6       37.38       39.54      4.91 o 
   7   0   6       22.41       20.30      6.29 o 
   8   0   6        4.56        2.54      3.82 o 
  -7   1   6       22.16       23.64      5.81 o 
  -6   1   6       32.78       39.24      5.74 o 
  -5   1   6      140.38      153.81      9.14 o 
  -4   1   6       18.31       22.21      4.03 o 
  -3   1   6        3.84        3.67      2.77 o 
  -2   1   6      991.01     1181.44    145.20 o 
  -1   1   6     1190.14     1294.27     74.00 o 
   0   1   6       37.49       41.49      3.14 o 
   1   1   6        2.55        5.45      1.74 o 
   2   1   6        4.09        4.68      1.33 o 
   3   1   6        1.44        3.96      1.27 o 
   4   1   6      489.52      555.67     10.23 o 
   5   1   6      270.04      263.69     11.69 o 
   6   1   6       55.29       51.59      5.20 o 
   7   1   6      374.94      357.77     24.81 o 
   8   1   6      404.17      400.86     13.01 o 
   9   1   6      111.23      109.47      8.69 o 
  -7   2   6      376.92      353.61     16.98 o 
  -6   2   6        3.85       10.31      4.49 o 
  -5   2   6       85.22       99.50      7.12 o 
  -4   2   6      677.17      717.66     58.24 o 
  -3   2   6      449.73      520.05     72.07 o 
  -2   2   6      120.24      144.90     17.99 o 
  -1   2   6      270.74      309.16     16.04 o 
   0   2   6       20.08       29.96      2.19 o 
   1   2   6      271.26      302.05     10.86 o 
   2   2   6      609.62      571.33     42.44 o 
   3   2   6        6.46        9.08      2.38 o 
   4   2   6     2068.06     2116.55     23.39 o 
   5   2   6      874.91      852.36     18.28 o 
   6   2   6      328.29      345.54     22.68 o 
   7   2   6      170.88      156.14     12.47 o 
   8   2   6       45.23       45.21      5.79 o 
   9   2   6      116.29      118.29     10.86 o 
  -6   3   6       46.18       39.27      5.98 o 
  -5   3   6      213.70      218.20     16.09 o 
  -4   3   6      638.04      668.58     68.92 o 
  -3   3   6     1247.59     1366.93    161.29 o 
  -2   3   6      306.23      316.66     34.91 o 
  -1   3   6     1238.58     1409.54    142.07 o 
   0   3   6     2185.81     2446.37    240.43 o 
   1   3   6     4104.67     4137.65    233.96 o 
   2   3   6      552.26      553.48     33.78 o 
   3   3   6       60.20       56.98      4.24 o 
   4   3   6     1724.49     1736.23     19.18 o 
   5   3   6      768.35      795.10     36.69 o 
   6   3   6       56.74       54.05      5.07 o 
   7   3   6        1.52        0.00      2.97 o 
   8   3   6       24.59       20.96      4.70 o 
   9   3   6       33.64       30.02      5.66 o 
  -6   4   6      283.02      256.24     16.56 o 
  -5   4   6      258.69      244.51     21.25 o 
  -4   4   6        4.37        4.38      3.44 o 
  -3   4   6        3.55        3.39      2.97 o 
  -2   4   6      985.48     1005.00    168.00 o 
  -1   4   6       57.91       50.12      6.82 o 
   0   4   6      211.69      227.99     21.37 o 
   1   4   6     3429.28     3734.09    226.35 o 
   2   4   6       41.21       40.18      3.48 o 
   3   4   6       21.49       23.23      3.06 o 
   4   4   6     1280.88     1280.17     16.57 o 
   5   4   6      908.74      929.53     15.22 o 
   6   4   6      404.63      432.92     13.95 o 
   7   4   6      468.47      483.20     24.04 o 
   8   4   6      542.20      558.73     35.91 o 
   9   4   6      205.50      189.49     14.60 o 
  -6   5   6       24.10       24.98      5.66 o 
  -5   5   6        5.64        3.92      4.11 o 
  -4   5   6      200.36      180.64     10.98 o 
  -3   5   6      198.38      185.11      8.14 o 
  -2   5   6     1030.04     1012.13    131.43 o 
  -1   5   6      528.03      490.89     91.72 o 
   0   5   6      131.09      122.52     13.55 o 
   1   5   6     2931.39     3108.55    213.39 o 
   2   5   6     1409.46     1307.16    113.44 o 
   3   5   6      134.94      133.39      5.94 o 
   4   5   6       27.96       30.86      3.68 o 
   5   5   6        8.59        2.53      6.23 o 
   6   5   6      198.14      220.25     11.16 o 
   7   5   6        9.33        9.31      3.65 o 
   8   5   6       22.96       20.30      7.00 o 
  -6   6   6      242.95      229.49     13.12 o 
  -5   6   6      338.02      325.80     33.30 o 
  -4   6   6      211.47      198.41      9.28 o 
  -3   6   6      572.49      567.41     65.12 o 
  -2   6   6      931.75      894.63     86.25 o 
  -1   6   6      145.78      130.21     13.83 o 
   0   6   6      369.14      365.84     28.28 o 
   1   6   6      686.11      706.35     53.55 o 
   2   6   6       26.55       29.55      3.39 o 
   3   6   6        1.11        0.17      1.31 o 
   4   6   6       47.65       50.82      4.41 o 
   5   6   6       40.46       45.00      4.56 o 
   6   6   6        8.92       10.74      3.39 o 
   7   6   6       33.85       35.62      7.48 o 
   8   6   6       16.68       23.27      7.24 o 
  -5   7   6      174.04      158.94     10.21 o 
  -4   7   6       73.13       71.07      6.75 o 
  -3   7   6       39.83       30.95      4.91 o 
  -2   7   6        2.35        3.48      3.19 o 
  -1   7   6       28.68       32.65      5.64 o 
   0   7   6       49.11       49.61      5.38 o 
   1   7   6     2085.01     2166.16    152.06 o 
   2   7   6      254.35      207.66     57.94 o 
   3   7   6      789.97      768.64     52.83 o 
   4   7   6      407.58      403.57     10.19 o 
   5   7   6      430.64      441.22     11.10 o 
   6   7   6      140.66      156.48     11.87 o 
   7   7   6       43.96       44.40      8.07 o 
   8   7   6        0.70        0.00      5.46 o 
  -5   8   6      123.55      122.23      9.02 o 
  -4   8   6      149.69      142.80     17.57 o 
  -3   8   6      142.78      140.67      8.23 o 
  -2   8   6      338.66      343.96     34.67 o 
  -1   8   6      226.20      228.29     14.37 o 
   0   8   6      661.18      668.75     41.54 o 
   1   8   6      122.70      113.15     11.64 o 
   2   8   6      348.73      326.64     33.96 o 
   3   8   6      630.85      617.21     30.51 o 
   4   8   6        5.34        9.37      3.05 o 
   5   8   6        1.39        0.00      4.39 o 
   6   8   6        2.30        0.00      4.87 o 
   7   8   6        1.99        8.90      6.17 o 
   8   8   6      240.45      233.06     16.15 o 
  -4   9   6      113.76      109.81      9.68 o 
  -3   9   6      455.85      447.35     43.34 o 
  -2   9   6      193.38      193.21     10.03 o 
  -1   9   6       91.01       88.34     12.29 o 
   0   9   6      552.54      598.29     40.85 o 
   1   9   6       49.96       10.78     23.75 o 
   2   9   6       42.36       42.28      5.76 o 
   3   9   6      201.35      215.96     12.70 o 
   4   9   6      254.58      282.09     14.84 o 
   5   9   6       34.71       36.57      7.48 o 
   6   9   6       84.07       93.20     11.04 o 
   7   9   6       14.58       28.02      7.84 o 
  -3  10   6      292.81      297.72     29.38 o 
  -2  10   6      449.67      449.72     32.89 o 
  -1  10   6      254.86      266.11     29.27 o 
   0  10   6       54.61       54.78      4.40 o 
   1  10   6      694.75      714.50     57.82 o 
   2  10   6      213.84      220.59     13.18 o 
   3  10   6      328.25      373.63     16.86 o 
   4  10   6      155.94      149.95     12.35 o 
   5  10   6      254.04      272.83     16.03 o 
   6  10   6       29.10       43.69      8.79 o 
  -2  11   6       93.40      103.76     11.34 o 
  -1  11   6       89.76       90.40      9.20 o 
   0  11   6        4.69        0.00      1.78 o 
   1  11   6        3.05        6.41      5.46 o 
   2  11   6        0.18        0.00      4.75 o 
   3  11   6       47.56       44.52      8.19 o 
   4  11   6       65.17       76.70     10.09 o 
   5  11   6       77.21       93.79     11.64 o 
   1  12   6        0.77        3.32      5.70 o 
   2  12   6       47.92       41.20      8.31 o 
   3  12   6       79.22       93.20     11.28 o 
   4  12   6      118.27      139.38     13.18 o 
  -1  -9   7      236.83      218.53     11.29 o 
   0  -9   7      237.96      229.78     11.54 o 
   1  -9   7      150.57      139.88     10.09 o 
   2  -9   7      105.93      112.13      8.96 o 
  -3  -8   7       22.81       13.27      6.47 o 
  -2  -8   7        0.91        0.37      4.10 o 
  -1  -8   7        0.08        0.00      3.94 o 
   0  -8   7       22.18       21.99      5.39 o 
   1  -8   7      145.58      146.43      9.19 o 
   2  -8   7      472.65      455.65     30.57 o 
   3  -8   7      336.30      338.37     20.48 o 
   4  -8   7       66.77       64.27      7.39 o 
  -4  -7   7        0.75        2.37      7.00 o 
  -3  -7   7       74.67       63.04     10.33 o 
  -2  -7   7        6.79        2.84      3.87 o 
  -1  -7   7       30.22       32.97      5.46 o 
   0  -7   7      347.30      342.60     11.75 o 
   1  -7   7      277.08      240.54     20.60 o 
   2  -7   7      247.99      220.49     19.29 o 
   3  -7   7      124.32      115.84      8.18 o 
   4  -7   7       99.73       93.35      7.59 o 
   5  -7   7        9.33        6.36      3.81 o 
  -5  -6   7       74.34       66.96     11.16 o 
  -4  -6   7      343.91      315.46     17.69 o 
  -3  -6   7      412.42      394.41     18.64 o 
  -2  -6   7      107.19       28.78     50.34 o 
  -1  -6   7       32.61       35.75      5.03 o 
   0  -6   7       18.44       13.41      4.11 o 
   1  -6   7      101.54       94.51      7.09 o 
   2  -6   7        1.23        1.58      2.64 o 
   3  -6   7       10.16        8.95      3.17 o 
   4  -6   7       83.10       87.03      5.91 o 
   5  -6   7       70.63       71.76      5.68 o 
   6  -6   7      145.22      150.57     11.48 o 
  -5  -5   7       73.93       60.31     10.33 o 
  -4  -5   7        0.22        0.59      5.70 o 
  -3  -5   7       40.97       41.20      8.19 o 
  -2  -5   7        8.64        8.24      3.38 o 
  -1  -5   7      126.65      103.75      6.63 o 
   0  -5   7       64.64       61.17      7.72 o 
   1  -5   7      377.44      403.23     31.94 o 
   2  -5   7      939.93      992.18     77.99 o 
   3  -5   7     1398.11     1426.15     91.90 o 
   4  -5   7      104.72      112.78      6.55 o 
   5  -5   7      367.06      384.71     12.39 o 
   6  -5   7      219.90      143.53     77.38 o 
  -6  -4   7       25.93       23.27      8.55 o 
  -5  -4   7      104.58       98.42     11.64 o 
  -4  -4   7      610.78      636.97     22.44 o 
  -3  -4   7      383.35      385.74     16.98 o 
  -2  -4   7      493.31      452.23     23.33 o 
  -1  -4   7      272.11      250.52      8.59 o 
   0  -4   7      379.11      384.41     41.33 o 
   1  -4   7       70.03       71.26      4.93 o 
   2  -4   7        3.64        2.48      2.33 o 
   3  -4   7      151.40      165.54     22.08 o 
   4  -4   7        0.76        2.40      2.46 o 
   5  -4   7      127.34      125.59      6.28 o 
   6  -4   7       75.36       66.92      6.88 o 
   7  -4   7      201.01      193.27     14.54 o 
  -6  -3   7       20.34       17.81      8.07 o 
  -5  -3   7       80.59       80.14     10.45 o 
  -4  -3   7      344.63      363.30     17.10 o 
  -3  -3   7       15.42        8.67      5.70 o 
  -2  -3   7        3.26        4.20      2.57 o 
  -1  -3   7       25.59       27.54      4.00 o 
   0  -3   7       65.15       56.00     19.15 o 
   1  -3   7        1.66        4.91      2.13 o 
   2  -3   7       91.38       87.22      8.01 o 
   3  -3   7      675.06      659.89     34.31 o 
   4  -3   7     1847.90     1845.00     88.79 o 
   5  -3   7        2.65        1.43      2.51 o 
   6  -3   7        4.09        6.31      3.98 o 
   7  -3   7       46.44       47.32      6.38 o 
  -5  -2   7      546.39      566.44     21.49 o 
  -4  -2   7      230.89      230.33     13.77 o 
  -3  -2   7     2385.56     2748.90     30.63 o 
  -2  -2   7     1177.90     1354.20     26.71 o 
  -1  -2   7     1493.98     1558.20    106.33 o 
   0  -2   7     2177.21     2223.24    161.41 o 
   1  -2   7     1854.12     1758.06    135.71 o 
   2  -2   7       92.58       79.17      6.37 o 
   3  -2   7     1294.85     1284.40     50.04 o 
   4  -2   7      379.88      375.14     15.12 o 
   5  -2   7      571.62      552.47     41.49 o 
   6  -2   7       47.26       45.34      5.58 o 
   7  -2   7       29.88       30.77      5.37 o 
   8  -2   7        0.93        1.39      4.22 o 
  -6  -1   7       85.09       97.00     11.99 o 
  -5  -1   7        6.95       10.92      6.65 o 
  -4  -1   7        4.26        6.39      3.59 o 
  -3  -1   7     1286.46     1461.52     25.05 o 
  -2  -1   7      884.98      989.26     14.68 o 
  -1  -1   7      306.20      323.94      6.46 o 
   0  -1   7       35.87       39.59      5.47 o 
   1  -1   7      383.65      405.35     18.58 o 
   2  -1   7        7.14        5.49      1.90 o 
   3  -1   7      644.93      635.04     24.32 o 
   4  -1   7      740.53      723.09     18.79 o 
   5  -1   7       36.20       36.90      5.94 o 
   6  -1   7      765.11      724.56     80.08 o 
   7  -1   7       10.87        7.66      3.99 o 
   8  -1   7        5.09        2.48      4.15 o 
  -6   0   7      516.98      585.68     23.15 o 
  -5   0   7       76.49       77.30      6.74 o 
  -4   0   7       22.47       25.06      4.46 o 
  -3   0   7       21.09       26.70      5.11 o 
  -2   0   7        1.52        0.00      2.64 o 
  -1   0   7        6.85       11.83      2.06 o 
   0   0   7     1319.71     1512.68     13.83 o 
   1   0   7      547.62      509.64     15.26 o 
   2   0   7      151.30      136.81      4.38 o 
   3   0   7      934.34      939.33     25.89 o 
   4   0   7      478.86      438.67     32.47 o 
   5   0   7      253.58      248.49     12.82 o 
   6   0   7      441.41      450.57     17.69 o 
   7   0   7       68.59       60.61      6.17 o 
   8   0   7        3.49        2.40      4.03 o 
  -6   1   7      140.07      155.02      9.91 o 
  -5   1   7      376.36      423.65     45.41 o 
  -4   1   7       77.77       85.68      9.68 o 
  -3   1   7     1945.08     2264.24    214.78 o 
  -2   1   7     1078.82     1323.05    128.58 o 
  -1   1   7     3587.80     4172.51    202.30 o 
   0   1   7     2466.40     2809.87     56.45 o 
   1   1   7      634.31      624.24     18.31 o 
   2   1   7       53.28       40.69      2.66 o 
   3   1   7      484.95      484.81     10.53 o 
   4   1   7      161.96      190.42      7.64 o 
   5   1   7       74.28       68.25      5.62 o 
   6   1   7      137.59      139.55     14.01 o 
   7   1   7       29.06       28.59      4.95 o 
   8   1   7      175.35      162.84      9.36 o 
  -6   2   7      384.07      390.71     36.86 o 
  -5   2   7       79.60       88.62      7.34 o 
  -4   2   7      251.51      251.49     24.99 o 
  -3   2   7       11.08       11.09      3.57 o 
  -2   2   7        0.98        0.00      2.91 o 
  -1   2   7        3.89        5.20      2.55 o 
   0   2   7       48.29       47.75      4.33 o 
   1   2   7      545.07      495.43     22.08 o 
   2   2   7       98.55       90.06      3.09 o 
   3   2   7     1612.23     1554.55     75.45 o 
   4   2   7     1921.97     1982.10     21.58 o 
   5   2   7     1648.32     1757.95     21.70 o 
   6   2   7      827.42      849.02     19.41 o 
   7   2   7      436.32      416.01     12.59 o 
   8   2   7      189.25      207.86     10.10 o 
  -6   3   7       22.60       17.89      5.49 o 
  -5   3   7      200.87      188.55      9.44 o 
  -4   3   7       68.61       76.94      8.31 o 
  -3   3   7      274.14      286.00     32.77 o 
  -2   3   7      366.33      399.42     54.85 o 
  -1   3   7      162.94      149.78     25.94 o 
   0   3   7     1811.84     2075.42    175.82 o 
   1   3   7      236.75      212.03     11.11 o 
   2   3   7      337.39      323.88     28.61 o 
   3   3   7       57.08       48.58      4.15 o 
   4   3   7        4.19        2.30      2.51 o 
   5   3   7        1.28        1.11      2.70 o 
   6   3   7       63.30       61.83      5.58 o 
   7   3   7       85.49       89.26      8.61 o 
   8   3   7      124.38      114.39      8.12 o 
  -6   4   7      257.41      238.12     16.86 o 
  -5   4   7      290.66      292.10     11.45 o 
  -4   4   7        4.46       12.28      6.00 o 
  -3   4   7      403.89      428.21     36.69 o 
  -2   4   7      279.71      328.18     55.80 o 
  -1   4   7      496.90      536.90     88.09 o 
   0   4   7       46.81       60.98      7.13 o 
   1   4   7        5.52        3.36      1.48 o 
   2   4   7       13.56       12.08      2.73 o 
   3   4   7       55.06       58.59      4.74 o 
   4   4   7        2.10        0.00      2.22 o 
   5   4   7        3.44        5.16      2.85 o 
   6   4   7      818.29      857.45     31.52 o 
   7   4   7      116.78      124.00     13.48 o 
   8   4   7       63.79       70.57      7.12 o 
  -5   5   7        8.21        2.26      4.20 o 
  -4   5   7       24.92       23.17      5.11 o 
  -3   5   7      711.89      688.91     65.18 o 
  -2   5   7      240.79      251.86     40.07 o 
  -1   5   7      782.78      829.35    151.32 o 
   0   5   7      183.57      197.58     16.62 o 
   1   5   7     1521.73     1533.88     89.42 o 
   2   5   7     1411.28     1387.75    126.98 o 
   3   5   7      880.14      840.57     41.97 o 
   4   5   7      367.74      364.71      9.85 o 
   5   5   7       83.86       94.57      6.16 o 
   6   5   7      301.91      305.58     20.18 o 
   7   5   7      346.41      333.90     11.29 o 
   8   5   7       11.07        2.14      3.74 o 
  -5   6   7      138.85      136.69     11.99 o 
  -4   6   7      370.59      333.64     37.70 o 
  -3   6   7       41.35       43.47     10.39 o 
  -2   6   7       22.58       30.72      4.45 o 
  -1   6   7      297.18      316.35     52.48 o 
   0   6   7      754.14      749.79     56.07 o 
   1   6   7       77.69       72.55      8.55 o 
   2   6   7        6.32        4.32      2.51 o 
   3   6   7      186.17      187.67      7.30 o 
   4   6   7      113.35      110.10      6.22 o 
   5   6   7       40.46       12.20     21.19 o 
   6   6   7        3.96        4.89      3.19 o 
   7   6   7       65.64       76.26      7.06 o 
   8   6   7       50.70       55.68      9.50 o 
  -5   7   7      235.22      229.25     33.78 o 
  -4   7   7      149.38      143.75     10.51 o 
  -3   7   7      119.10      119.16      7.84 o 
  -2   7   7       52.51       59.21      5.62 o 
  -1   7   7      364.17      337.15     41.08 o 
   0   7   7      347.23      315.71     34.02 o 
   1   7   7       56.75       56.86      4.75 o 
   2   7   7      429.96      399.62     31.28 o 
   3   7   7     1896.37     1829.58    162.48 o 
   4   7   7      837.71      792.53     65.89 o 
   5   7   7       88.38       96.49      8.37 o 
   6   7   7      168.01      184.21      8.43 o 
   7   7   7      114.05      128.82     12.11 o 
   8   7   7       17.96       28.38      8.19 o 
  -4   8   7      260.11      258.59     24.10 o 
  -3   8   7      396.27      382.85     36.92 o 
  -2   8   7      255.79      264.55     36.03 o 
  -1   8   7      439.29      438.42     40.78 o 
   0   8   7      694.02      620.82     19.35 o 
   1   8   7      563.80      533.80     69.87 o 
   2   8   7      102.53       92.15     10.33 o 
   3   8   7      330.03      342.69     27.49 o 
   4   8   7       72.18       84.48      7.06 o 
   5   8   7        6.84       13.89      5.70 o 
   6   8   7        0.00        0.00      4.63 o 
   7   8   7        8.38        7.72      6.06 o 
  -3   9   7      135.22      126.49     12.58 o 
  -2   9   7       71.60       71.26     11.04 o 
  -1   9   7       16.03       14.21      4.03 o 
   0   9   7      126.83      101.15      9.62 o 
   1   9   7      137.49      127.50     11.52 o 
   2   9   7       98.47       52.04     44.28 o 
   3   9   7      387.85      403.79     32.17 o 
   4   9   7      202.00      208.13     13.42 o 
   5   9   7      384.34      412.69     18.52 o 
   6   9   7      198.03      204.21     14.48 o 
   7   9   7      109.59      123.48     12.82 o 
  -3  10   7       14.21       20.46      5.37 o 
  -2  10   7       43.96       53.46      6.34 o 
  -1  10   7       62.64       61.38      9.02 o 
   0  10   7       16.47       20.78      6.29 o 
   1  10   7       26.85       37.15      8.37 o 
   2  10   7       32.45       38.26      4.80 o 
   3  10   7      110.37      124.78     11.40 o 
   4  10   7       42.48       45.00      8.19 o 
   5  10   7       40.59       35.26      8.19 o 
   6  10   7        5.37        6.41      6.29 o 
  -1  11   7      317.75      290.40     16.27 o 
   0  11   7      281.02      269.03     15.08 o 
   1  11   7      174.12      173.98     25.64 o 
   2  11   7      455.60      497.11     19.59 o 
   3  11   7        0.32        0.00      4.99 o 
   4  11   7        2.83        1.66      5.70 o 
   5  11   7        2.29        0.00      5.94 o 
   2  12   7       65.97       55.56      9.14 o 
   3  12   7      265.97      308.21     17.45 o 
   4  12   7       59.04       80.38     10.92 o 
  -1  -8   8       45.79       48.44      6.76 o 
   0  -8   8        9.34        9.15      4.85 o 
   1  -8   8        3.80        1.25      4.49 o 
   2  -8   8      161.52      164.39     10.03 o 
  -3  -7   8       49.03       63.99     10.92 o 
  -2  -7   8      104.97      108.40     12.47 o 
  -1  -7   8      302.12      300.07     20.18 o 
   0  -7   8      465.82      441.39     13.72 o 
   1  -7   8      231.69      223.78     10.49 o 
   2  -7   8      572.77      526.42     22.85 o 
   3  -7   8      519.36      484.33     40.25 o 
   4  -7   8       65.46       71.60      5.92 o 
  -4  -6   8      242.44      231.87     16.62 o 
  -3  -6   8      400.44      376.84     19.11 o 
  -2  -6   8       91.71       82.75     10.80 o 
  -1  -6   8       69.39       58.66      6.11 o 
   0  -6   8       18.90       16.51      4.48 o 
   1  -6   8       30.97       30.83      5.11 o 
   2  -6   8        4.27        4.00      3.77 o 
   3  -6   8      258.77      274.62     17.04 o 
   4  -6   8      120.15      125.29      8.01 o 
   5  -6   8       82.81       88.98      6.37 o 
  -4  -5   8       65.80       65.89     10.57 o 
  -3  -5   8       13.41       10.80      6.77 o 
  -2  -5   8       38.47       28.73      7.36 o 
  -1  -5   8        2.47        0.22      2.49 o 
   0  -5   8       36.72       38.37      6.06 o 
   1  -5   8      165.59      153.73      7.97 o 
   2  -5   8      741.92      789.58     52.15 o 
   3  -5   8      393.10      406.33     31.58 o 
   4  -5   8      414.71      417.67     35.74 o 
   5  -5   8      634.15      610.00     55.10 o 
   6  -5   8       97.01       91.45     13.48 o 
  -5  -4   8      123.99      141.76     13.77 o 
  -4  -4   8      432.24      410.44     19.35 o 
  -3  -4   8      244.73      259.42     15.20 o 
  -2  -4   8      322.25      308.69     15.55 o 
  -1  -4   8     1322.56     1178.38     30.22 o 
   0  -4   8       25.59       31.27      4.51 o 
   1  -4   8       30.60       28.37      3.40 o 
   2  -4   8        6.06        4.17      2.54 o 
   3  -4   8      166.01      155.57      8.74 o 
   4  -4   8        3.10        4.13      2.81 o 
   5  -4   8       15.30       15.91      4.66 o 
   6  -4   8       21.24       18.52      5.21 o 
  -5  -3   8       29.11       30.87      8.55 o 
  -4  -3   8      135.44      153.51     12.82 o 
  -3  -3   8       65.99       86.08     10.09 o 
  -2  -3   8       94.19       92.61      9.97 o 
  -1  -3   8       22.83       24.02      3.02 o 
   0  -3   8        1.83        5.20      3.97 o 
   1  -3   8       36.04       42.66      8.41 o 
   2  -3   8      198.06      202.75     10.49 o 
   3  -3   8      769.05      762.73     32.67 o 
   4  -3   8      864.45      890.50     41.49 o 
   5  -3   8      883.96      851.72     85.84 o 
   6  -3   8       49.45       46.83      6.04 o 
   7  -3   8      431.79      426.55     27.31 o 
  -5  -2   8        0.53        0.12      5.70 o 
  -4  -2   8        3.73        4.04      5.70 o 
  -3  -2   8      688.97      806.98     23.15 o 
  -2  -2   8      758.02      897.81     52.12 o 
  -1  -2   8      521.95      573.71     36.29 o 
   0  -2   8       82.81       88.66      7.18 o 
   1  -2   8      354.87      343.27      9.20 o 
   2  -2   8      293.59      283.08     11.12 o 
   3  -2   8      139.00      133.86      6.59 o 
   4  -2   8       10.22        9.32      3.69 o 
   5  -2   8      319.39      335.45     22.08 o 
   6  -2   8        1.61        0.32      3.73 o 
   7  -2   8       36.99       36.30      5.95 o 
  -4  -1   8      323.37      365.44     16.98 o 
  -3  -1   8      151.22      164.08      7.97 o 
  -2  -1   8     1339.16     1602.76     48.26 o 
  -1  -1   8     1045.76     1139.18     44.34 o 
   0  -1   8      279.03      291.56     17.83 o 
   1  -1   8      150.10      142.93     28.43 o 
   2  -1   8       49.30       52.60      3.63 o 
   3  -1   8      639.97      641.68     18.73 o 
   4  -1   8        1.02        0.57      2.85 o 
   5  -1   8      399.87      364.08     30.10 o 
   6  -1   8      579.36      584.03     43.28 o 
   7  -1   8       64.74       59.08      6.55 o 
   8  -1   8        2.17        0.00      4.07 o 
  -6   0   8       82.73       81.68     11.75 o 
  -5   0   8        2.02        3.09      6.17 o 
  -4   0   8      108.63      128.12      7.95 o 
  -3   0   8      826.06      978.71     72.90 o 
  -2   0   8      165.58      181.93      7.81 o 
  -1   0   8     4563.74     5313.82     48.20 o 
   0   0   8     2066.80     2341.14     32.72 o 
   1   0   8     2194.74     2208.92     77.45 o 
   2   0   8     2184.39     2085.14     33.28 o 
   3   0   8     1774.67     1661.12     81.68 o 
   4   0   8      444.45      421.00     28.38 o 
   5   0   8      486.00      462.21     20.01 o 
   6   0   8      542.42      522.88     22.85 o 
   7   0   8      300.57      297.78     21.19 o 
   8   0   8       10.01        8.82      5.46 o 
  -6   1   8      207.07      214.78     16.03 o 
  -5   1   8       71.34       86.78      7.50 o 
  -4   1   8       12.11       13.05      4.32 o 
  -3   1   8        3.68        7.65      3.65 o 
  -2   1   8      238.74      250.56     21.55 o 
  -1   1   8     2166.70     2459.05     33.60 o 
   0   1   8      657.42      698.82     12.71 o 
   1   1   8       29.37       33.11      2.71 o 
   2   1   8       99.57      101.13      5.56 o 
   3   1   8       35.09       33.60      5.82 o 
   4   1   8       63.36       70.47      5.79 o 
   5   1   8       12.90       11.72      3.65 o 
   6   1   8      100.09      100.90      8.49 o 
   7   1   8       64.82       67.01      6.63 o 
   8   1   8      304.24      305.24     17.22 o 
  -6   2   8      144.27      150.31     17.10 o 
  -5   2   8      428.19      466.18     22.68 o 
  -4   2   8     1061.04     1100.56    105.07 o 
  -3   2   8       21.30       16.05      4.07 o 
  -2   2   8      312.92      332.42     34.13 o 
  -1   2   8       13.77       14.81      4.39 o 
   0   2   8      168.96      189.17      6.26 o 
   1   2   8      565.31      511.09      9.22 o 
   2   2   8     1257.90     1262.20     53.60 o 
   3   2   8      514.64      491.08     16.56 o 
   4   2   8      113.77      116.69      6.55 o 
   5   2   8      501.04      494.29     12.47 o 
   6   2   8      513.61      540.15     13.81 o 
   7   2   8       11.36        9.01      6.23 o 
   8   2   8       86.09       93.06      7.85 o 
  -5   3   8      234.29      218.81     12.70 o 
  -4   3   8       54.43       69.93      6.59 o 
  -3   3   8       43.41       55.41      5.82 o 
  -2   3   8        4.98        5.48      3.13 o 
  -1   3   8      531.02      577.77     74.86 o 
   0   3   8     1383.39     1587.07     99.44 o 
   1   3   8      966.68      990.20    119.44 o 
   2   3   8      491.62      492.98     41.08 o 
   3   3   8      591.93      545.91     27.54 o 
   4   3   8       69.51       55.73      4.91 o 
   5   3   8      364.67      369.76     10.96 o 
   6   3   8        3.96        1.61      3.31 o 
   7   3   8       60.80       56.32      6.47 o 
   8   3   8       23.37       18.06      5.14 o 
  -5   4   8      388.47      367.55     25.94 o 
  -4   4   8      384.03      392.90     33.30 o 
  -3   4   8      529.12      604.00     59.13 o 
  -2   4   8      476.13      519.50     85.84 o 
  -1   4   8      408.27      446.44     71.29 o 
   0   4   8       36.42       32.52      7.30 o 
   1   4   8       19.54       24.47      4.51 o 
   2   4   8      180.18      174.55      6.91 o 
   3   4   8      107.77      100.37      5.79 o 
   4   4   8      416.08      417.65     18.76 o 
   5   4   8      241.77      241.86      9.15 o 
   6   4   8     1015.36     1034.41     18.46 o 
   7   4   8      396.77      422.98     47.13 o 
   8   4   8      374.26      392.41     13.34 o 
  -5   5   8        0.71        1.64      4.43 o 
  -4   5   8       27.60       22.47      5.07 o 
  -3   5   8      106.51      102.80     17.81 o 
  -2   5   8       67.00       83.39     12.94 o 
  -1   5   8       58.82       65.71     13.65 o 
   0   5   8       34.36       33.19      7.66 o 
   1   5   8       76.08       77.08      8.67 o 
   2   5   8      915.87      925.53     82.22 o 
   3   5   8      305.11      283.84     11.69 o 
   4   5   8        5.06        0.24      2.55 o 
   5   5   8       33.33       34.19      4.57 o 
   6   5   8      122.39      129.02      7.59 o 
   7   5   8       43.00       35.88      5.29 o 
   8   5   8        0.38        0.02      4.16 o 
  -5   6   8      359.13      342.12     23.15 o 
  -4   6   8      547.51      496.09     26.30 o 
  -3   6   8      786.89      732.82     76.28 o 
  -2   6   8       70.84       93.75     10.80 o 
  -1   6   8      698.39      728.80    132.08 o 
   0   6   8     1191.66     1005.02     23.98 o 
   1   6   8      291.89      295.02     36.39 o 
   2   6   8      289.73      305.24     27.54 o 
   3   6   8       36.01       42.33      4.49 o 
   4   6   8       51.03       46.26      4.78 o 
   5   6   8        6.64        3.07      3.06 o 
   6   6   8       72.18       73.06      6.39 o 
   7   6   8       34.54       31.82      5.02 o 
   8   6   8      228.56      218.93     15.55 o 
  -4   7   8       11.53        3.53      4.49 o 
  -3   7   8        0.15        0.00      3.74 o 
  -2   7   8      194.45      174.81     23.80 o 
  -1   7   8      329.92      326.64     46.13 o 
   0   7   8      661.87      550.89     18.64 o 
   1   7   8      244.04      229.79     24.64 o 
   2   7   8       80.46       78.51     10.92 o 
   3   7   8      614.32      606.66     40.72 o 
   4   7   8      585.26      593.90     31.28 o 
   5   7   8      217.53      224.99     13.53 o 
   6   7   8       16.78       21.27      4.34 o 
   7   7   8        1.45        0.83      5.34 o 
  -4   8   8       24.90       33.51      6.17 o 
  -3   8   8       95.27       97.89     10.63 o 
  -2   8   8       88.32       99.12     12.53 o 
  -1   8   8      130.82      142.47     11.52 o 
   0   8   8       28.68       32.06      6.65 o 
   1   8   8      290.91      278.84     33.12 o 
   2   8   8      494.19      446.58     14.43 o 
   3   8   8       79.25       69.49      5.71 o 
   4   8   8        8.33        0.91      5.11 o 
   5   8   8        7.94        6.97      3.42 o 
   6   8   8       45.02       46.42      8.43 o 
   7   8   8        0.59        0.00      5.46 o 
  -3   9   8      221.10      227.78     31.34 o 
  -2   9   8      288.28      272.10     17.16 o 
  -1   9   8       60.16       61.62      8.79 o 
   0   9   8        9.80        5.22      5.11 o 
   1   9   8       41.46       34.55      6.77 o 
   2   9   8       12.53       15.50      6.35 o 
   3   9   8       10.12        3.52      7.84 o 
   4   9   8       11.01        8.09      3.63 o 
   5   9   8      481.07      494.38     20.30 o 
   6   9   8       61.93       70.76     10.09 o 
   7   9   8       33.00       38.23      8.90 o 
  -2  10   8      112.39      101.51     11.64 o 
  -1  10   8      142.21      132.74     12.11 o 
   0  10   8      138.25      125.49     11.28 o 
   1  10   8      334.38      317.83     15.43 o 
   2  10   8      752.07      597.83    254.61 o 
   3  10   8      214.44      231.63     14.25 o 
   4  10   8      264.67      284.11     16.15 o 
   5  10   8      323.71      359.62     18.64 o 
   6  10   8      127.67      138.91     13.53 o 
  -1  11   8      197.57      175.60     14.01 o 
   0  11   8       24.36       23.98      7.24 o 
   1  11   8        0.41        0.00      4.39 o 
   2  11   8       41.20       49.03      8.31 o 
   3  11   8       35.21       33.24      7.84 o 
   4  11   8       72.68       73.61     10.33 o 
   5  11   8      134.83      147.10     13.89 o 
  -1  -7   9      103.71      114.08      8.77 o 
   0  -7   9      215.89      203.80     11.40 o 
   1  -7   9      321.29      308.16     19.35 o 
   2  -7   9      192.10      181.58     10.15 o 
   3  -7   9       73.22       53.00      6.84 o 
  -2  -6   9      462.41      404.62     20.06 o 
  -1  -6   9       44.39       41.03      8.61 o 
   0  -6   9      197.48      175.81     11.22 o 
   1  -6   9      102.72       97.78      7.77 o 
   2  -6   9      116.84      100.67      7.84 o 
   3  -6   9       20.30       18.85      4.91 o 
   4  -6   9      157.49      172.61     10.30 o 
  -3  -5   9       17.13       15.32      7.84 o 
  -2  -5   9       68.09       64.23      9.97 o 
  -1  -5   9      182.61      168.64     13.36 o 
   0  -5   9      308.21      298.77     10.82 o 
   1  -5   9      385.50      365.01     29.27 o 
   2  -5   9      362.48      367.73     29.56 o 
   3  -5   9      398.42      354.59     43.78 o 
   4  -5   9      586.91      575.57     65.06 o 
   5  -5   9      225.30      205.68     22.14 o 
  -4  -4   9       65.05       63.28     10.45 o 
  -3  -4   9       35.35       35.74      8.55 o 
  -2  -4   9      385.68      375.29     17.69 o 
  -1  -4   9      212.17      202.90     13.30 o 
   0  -4   9       50.84       15.78     23.21 o 
   1  -4   9        2.76        0.90      2.60 o 
   2  -4   9      112.89       64.61     42.14 o 
   3  -4   9      113.41      122.84      6.90 o 
   4  -4   9        4.05        1.46      3.89 o 
   5  -4   9        0.09        0.00      3.84 o 
   6  -4   9       49.12       42.88      6.59 o 
  -4  -3   9      310.47      306.08     17.33 o 
  -3  -3   9      121.01      137.60     12.23 o 
  -2  -3   9      115.01      118.61     11.16 o 
  -1  -3   9      208.45      226.05     13.18 o 
   0  -3   9      253.94      232.35     25.63 o 
   1  -3   9       63.81       29.27     18.15 o 
   2  -3   9       14.56       20.24      3.25 o 
   3  -3   9      216.26      226.31     13.80 o 
   4  -3   9      238.43      261.49     15.73 o 
   5  -3   9      585.09      589.11     55.92 o 
   6  -3   9      229.53      235.57     12.35 o 
  -5  -2   9       43.72       37.52      9.38 o 
  -4  -2   9       82.66       82.87     10.69 o 
  -3  -2   9       98.15      104.48     10.92 o 
  -2  -2   9      435.18      502.80     18.52 o 
  -1  -2   9      267.68      280.31     15.26 o 
   0  -2   9     1028.15     1091.28    110.24 o 
   1  -2   9      540.00      520.91     49.86 o 
   2  -2   9       87.30       91.17      4.99 o 
   3  -2   9       22.05       21.69      4.24 o 
   4  -2   9      330.91      347.15     37.16 o 
   5  -2   9      289.08      299.66     15.02 o 
   6  -2   9       23.60       26.38      5.36 o 
   7  -2   9      113.68      112.72      8.85 o 
  -5  -1   9      290.87      343.71     18.76 o 
  -4  -1   9       57.81       67.44      9.85 o 
  -3  -1   9       44.71       36.69      7.84 o 
  -2  -1   9      521.15      549.75     17.99 o 
  -1  -1   9       12.99       14.19      3.92 o 
   0  -1   9        5.12        2.97      2.32 o 
   1  -1   9       44.02       38.61      3.41 o 
   2  -1   9        1.81        2.69      2.16 o 
   3  -1   9      108.28      101.45      6.67 o 
   4  -1   9      528.84      521.36     45.89 o 
   5  -1   9      566.49      581.52     43.63 o 
   6  -1   9      707.76      669.31     38.94 o 
   7  -1   9      427.08      412.43     32.83 o 
  -5   0   9        2.59        2.73      7.12 o 
  -4   0   9       20.20       21.85      7.12 o 
  -3   0   9       88.91       94.22      7.13 o 
  -2   0   9        1.94        2.88      3.48 o 
  -1   0   9     1245.77     1443.35     27.31 o 
   0   0   9      174.16      186.91      5.90 o 
   1   0   9      291.08      290.56      7.49 o 
   2   0   9      181.38      165.33     10.69 o 
   3   0   9       34.28       40.25      4.60 o 
   4   0   9        3.31        6.53      3.36 o 
   5   0   9       10.08       10.38      3.82 o 
   6   0   9       16.45       14.95      4.45 o 
   7   0   9      331.55      315.36     12.34 o 
  -5   1   9       57.33       67.88      7.38 o 
  -4   1   9      577.47      690.26     72.60 o 
  -3   1   9      153.50      185.05     21.49 o 
  -2   1   9      206.08      213.83     12.47 o 
  -1   1   9      745.65      810.57     14.51 o 
   0   1   9     2729.05     2988.98     35.50 o 
   1   1   9     1330.69     1284.21     37.01 o 
   2   1   9      140.79       44.68     61.98 o 
   3   1   9       48.97       47.28      4.73 o 
   4   1   9      707.46      716.04     21.13 o 
   5   1   9       10.03       12.94      5.34 o 
   6   1   9       33.37       45.23      7.95 o 
   7   1   9       70.42       56.99      9.26 o 
   8   1   9      124.13      118.47     13.53 o 
  -5   2   9      328.41      380.84     19.65 o 
  -4   2   9       66.72       78.74      7.13 o 
  -3   2   9        0.51        0.88      3.51 o 
  -2   2   9        7.09        4.64      3.86 o 
  -1   2   9      433.70      499.80     26.06 o 
   0   2   9      244.67      249.54      8.21 o 
   1   2   9      872.39      871.63     13.80 o 
   2   2   9      735.15      645.51     18.88 o 
   3   2   9      351.58      321.79     21.25 o 
   4   2   9     1191.47     1135.16     36.86 o 
   5   2   9      222.16      234.62      9.49 o 
   6   2   9       25.82       28.06      4.97 o 
   7   2   9      273.76      284.08     11.50 o 
   8   2   9      414.08      413.54     20.60 o 
  -5   3   9       17.05       14.90      5.46 o 
  -4   3   9       77.13       90.88      7.55 o 
  -3   3   9       25.18       32.15      5.12 o 
  -2   3   9       20.83       26.07      4.38 o 
  -1   3   9      659.88      748.22     84.95 o 
   0   3   9      131.25      133.44     15.26 o 
   1   3   9     4559.26     4939.36    465.94 o 
   2   3   9     1346.30     1347.44    109.64 o 
   3   3   9      508.28      508.61     37.93 o 
   4   3   9      232.99      229.74      8.81 o 
   5   3   9      235.07      233.68      9.49 o 
   6   3   9        9.30        8.54      3.87 o 
   7   3   9        2.25        0.00      3.75 o 
   8   3   9       62.22       67.59      7.34 o 
  -5   4   9      154.84      133.24     16.50 o 
  -4   4   9      742.31      741.78     60.37 o 
  -3   4   9      570.56      631.59     77.59 o 
  -2   4   9     1069.40     1097.81    137.25 o 
  -1   4   9      116.04      115.56     15.85 o 
   0   4   9       13.47        9.14      4.87 o 
   1   4   9      160.28      171.17     13.53 o 
   2   4   9       26.62       34.66      4.14 o 
   3   4   9      228.45      212.56      8.27 o 
   4   4   9      157.04      143.92      7.43 o 
   5   4   9      143.28      139.31      7.68 o 
   6   4   9      122.91      127.69      7.92 o 
   7   4   9      233.89      234.61     10.56 o 
   8   4   9       36.17       35.52      6.04 o 
  -4   5   9       95.97      103.33      8.27 o 
  -3   5   9      195.45      194.75     24.04 o 
  -2   5   9        5.20        0.00      3.35 o 
  -1   5   9        1.82        2.57      3.10 o 
   0   5   9      191.65      154.58     10.92 o 
   1   5   9      803.15      716.75     20.66 o 
   2   5   9      632.61      654.40     69.16 o 
   3   5   9      464.43      456.82     26.30 o 
   4   5   9      864.16      878.38     36.81 o 
   5   5   9      220.19      223.70     20.84 o 
   6   5   9       87.31       83.85      6.88 o 
   7   5   9      121.80      124.68      8.35 o 
   8   5   9       39.21       42.73      6.41 o 
  -4   6   9      121.76      105.92      8.60 o 
  -3   6   9      301.81      283.82     44.17 o 
  -2   6   9      261.70      282.76     46.24 o 
  -1   6   9      355.77      309.28     15.43 o 
   0   6   9       28.11       19.59      5.82 o 
   1   6   9       26.89       25.88      6.06 o 
   2   6   9        0.66        0.00      2.51 o 
   3   6   9       52.41       55.40      5.20 o 
   4   6   9       19.23       16.62      3.90 o 
   5   6   9        2.88        3.14      3.19 o 
   6   6   9      108.98      102.14      7.36 o 
   7   6   9       19.41       26.38      7.12 o 
  -3   7   9      145.92      140.62     15.55 o 
  -2   7   9      142.23      124.42     11.87 o 
  -1   7   9       18.91       14.60      6.06 o 
   0   7   9      114.05       86.08      9.38 o 
   1   7   9       36.35       29.33      6.29 o 
   2   7   9       45.26       46.67      7.00 o 
   3   7   9      157.88      153.73     14.48 o 
   4   7   9       76.93       73.92      6.09 o 
   5   7   9       26.41       28.43      4.68 o 
   6   7   9       27.97       36.91      5.46 o 
   7   7   9       20.27       20.19      9.50 o 
  -3   8   9      502.84      477.06     61.62 o 
  -2   8   9      557.22      447.60     20.06 o 
  -1   8   9      347.41      291.59     15.91 o 
   0   8   9      333.73      303.23     15.55 o 
   1   8   9      654.65      552.19     19.59 o 
   2   8   9      679.97      671.58     50.81 o 
   3   8   9       87.68       92.32      6.70 o 
   4   8   9      196.18      226.93     15.38 o 
   5   8   9        5.93        7.05      3.76 o 
   6   8   9        9.60        6.90      3.93 o 
   7   8   9        0.03        0.00      5.82 o 
  -2   9   9       26.85       21.61      7.72 o 
  -1   9   9      110.68       85.36     10.45 o 
   0   9   9      123.90      107.21     10.80 o 
   1   9   9      175.86      150.19     11.75 o 
   2   9   9       80.08       76.74      8.43 o 
   3   9   9       18.90       22.43      4.36 o 
   4   9   9       18.32        9.57      8.85 o 
   5   9   9      341.20      376.36     18.52 o 
   6   9   9      251.61      268.08     16.62 o 
  -1  10   9      140.79      139.03     12.82 o 
   0  10   9      113.22      101.15     11.04 o 
   1  10   9       49.76       52.00      8.43 o 
   2  10   9      131.35      120.86     11.16 o 
   3  10   9      293.67      268.31     60.85 o 
   4  10   9       57.65       65.30      9.50 o 
   5  10   9       12.59       10.45      6.77 o 
   0  11   9      151.59      145.91     13.06 o 
   1  11   9       34.20       38.35      8.19 o 
   2  11   9        4.94        5.34      5.70 o 
   3  11   9       20.16       24.34      7.60 o 
   4  11   9       30.33       31.46      8.19 o 
  -1  -6  10       76.26       88.93     11.52 o 
   0  -6  10       79.31       61.59     10.27 o 
   1  -6  10       50.47       43.35      6.21 o 
   2  -6  10       56.42       48.53      6.41 o 
  -2  -5  10        0.08        0.00      6.06 o 
  -1  -5  10      148.38      151.97     13.42 o 
   0  -5  10       45.80       45.26      5.83 o 
   1  -5  10       58.92       63.90      8.13 o 
   2  -5  10      112.24      113.72      8.01 o 
   3  -5  10      111.86       99.32     15.14 o 
   4  -5  10      238.62      245.80     31.34 o 
  -3  -4  10      123.15      133.92     13.53 o 
  -2  -4  10      652.97      637.80     23.51 o 
  -1  -4  10      882.94      824.67     25.17 o 
   0  -4  10     1106.88      950.01     29.38 o 
   1  -4  10      167.88      173.59      8.73 o 
   2  -4  10      376.20      367.32     30.41 o 
   3  -4  10      438.93      448.78     44.70 o 
   4  -4  10      179.23      170.44     26.18 o 
   5  -4  10        0.01        0.00      4.20 o 
  -3  -3  10      125.25      131.07     12.94 o 
  -2  -3  10        0.32        0.00      5.34 o 
  -1  -3  10       48.32       49.98      8.43 o 
   0  -3  10        0.07        0.00      2.92 o 
   1  -3  10      103.42      105.41      5.63 o 
   2  -3  10      206.44      221.47     27.31 o 
   3  -3  10      210.07      213.25      9.69 o 
   4  -3  10      269.46      273.09     35.02 o 
   5  -3  10      100.70       95.39     11.69 o 
   6  -3  10      532.59      522.22     38.23 o 
  -4  -2  10       13.35       10.80      7.48 o 
  -3  -2  10        1.20        3.09      6.17 o 
  -2  -2  10        1.61        1.42      5.46 o 
  -1  -2  10       64.13       75.48      6.49 o 
   0  -2  10      516.30      414.28    139.44 o 
   1  -2  10      646.70      595.35     17.05 o 
   2  -2  10       26.59       33.85      4.81 o 
   3  -2  10       46.16       57.75      5.87 o 
   4  -2  10       58.82       51.23      5.96 o 
   5  -2  10      174.75      166.28     16.38 o 
   6  -2  10        7.72        7.77      4.73 o 
  -4  -1  10      339.70      382.30     19.23 o 
  -3  -1  10      198.19      212.99     14.37 o 
  -2  -1  10      177.13      204.20      9.19 o 
  -1  -1  10       23.32       33.22      4.68 o 
   0  -1  10      450.33      468.42     18.94 o 
   1  -1  10       42.06       48.05      3.92 o 
   2  -1  10      305.13      284.29     15.02 o 
   3  -1  10        0.41        0.00      3.14 o 
   4  -1  10        0.38        1.90      3.44 o 
   5  -1  10       41.86       39.83      5.71 o 
   6  -1  10       92.35      107.92      9.62 o 
   7  -1  10      117.61      108.22     14.66 o 
  -4   0  10        0.19        2.14      6.17 o 
  -3   0  10       28.92       34.46      5.58 o 
  -2   0  10       10.03       10.96      4.23 o 
  -1   0  10       25.06       31.97      4.68 o 
   0   0  10      627.90      681.94     13.56 o 
   1   0  10      198.70      193.67      7.94 o 
   2   0  10      439.28      456.62     17.10 o 
   3   0  10      688.04      671.23     14.59 o 
   4   0  10       98.52      102.27      7.72 o 
   5   0  10       69.93       73.86      6.70 o 
   6   0  10      298.28      317.43     12.17 o 
   7   0  10      308.67      292.51     12.42 o 
  -4   1  10      212.90      266.71     13.65 o 
  -3   1  10      559.16      641.48     21.61 o 
  -2   1  10      125.83      147.09      8.10 o 
  -1   1  10       61.05       62.80      5.69 o 
   0   1  10      753.33      837.35     39.36 o 
   1   1  10       15.80       14.28      3.48 o 
   2   1  10       99.25      106.12      6.52 o 
   3   1  10       63.50       69.81      5.94 o 
   4   1  10        8.17        9.06      4.75 o 
   5   1  10        2.36        2.19      3.39 o 
   6   1  10      168.30      158.47      9.02 o 
   7   1  10      136.19      137.50      9.15 o 
  -4   2  10      242.94      281.04     13.30 o 
  -3   2  10      140.12      180.22      9.36 o 
  -2   2  10       25.07       34.29      5.37 o 
  -1   2  10        3.40        0.00      3.11 o 
   0   2  10       64.09       63.64      8.43 o 
   1   2  10     1024.89     1020.45     24.93 o 
   2   2  10      273.21      258.98      8.89 o 
   3   2  10      353.03      353.92     15.67 o 
   4   2  10       68.56       68.09      6.00 o 
   5   2  10      207.59      214.04     11.93 o 
   6   2  10       56.20       52.84      6.25 o 
   7   2  10       50.31       48.60      6.46 o 
  -4   3  10      113.55      113.63      9.97 o 
  -3   3  10      248.05      281.65     15.55 o 
  -2   3  10      492.84      534.34     47.02 o 
  -1   3  10      230.69      227.72     13.42 o 
   0   3  10      274.96      255.85     13.89 o 
   1   3  10      984.69      912.53     23.86 o 
   2   3  10     1748.06     1738.99    134.52 o 
   3   3  10      423.69      401.23     17.45 o 
   4   3  10      131.49      141.49      7.72 o 
   5   3  10       24.24       23.04      4.61 o 
   6   3  10       77.36       85.41      7.41 o 
   7   3  10        3.07        0.00      4.01 o 
  -4   4  10      104.12      111.12      8.96 o 
  -3   4  10      202.95      240.66     19.71 o 
  -2   4  10      193.14      212.17     30.81 o 
  -1   4  10       28.12       19.35      6.53 o 
   0   4  10        6.64        7.95      5.34 o 
   1   4  10       88.71       76.58      9.38 o 
   2   4  10        0.42        0.00      2.84 o 
   3   4  10       92.79      101.88      6.80 o 
   4   4  10      186.56      191.02      8.69 o 
   5   4  10      236.86      239.96     11.34 o 
   6   4  10       97.38      100.31      7.64 o 
   7   4  10       64.90       70.51      7.54 o 
  -4   5  10       46.03       41.25      6.67 o 
  -3   5  10        4.63        3.84      4.39 o 
  -2   5  10        3.88       10.69      6.29 o 
  -1   5  10       18.13       19.83      6.53 o 
   0   5  10       30.90       23.03      6.41 o 
   1   5  10      285.64      249.21     13.89 o 
   2   5  10      344.39      331.02     44.28 o 
   3   5  10     1555.25     1511.60    119.32 o 
   4   5  10      418.28      408.72     42.74 o 
   5   5  10      102.88       96.60      7.13 o 
   6   5  10      110.66      114.66      7.95 o 
   7   5  10      115.04      124.29      8.72 o 
  -3   6  10      273.78      266.59     36.75 o 
  -2   6  10      963.73      782.88     25.53 o 
  -1   6  10      707.02      642.55     22.32 o 
   0   6  10      752.94      605.15     21.01 o 
   1   6  10      104.38       89.76      9.85 o 
   2   6  10        9.60        9.32      3.74 o 
   3   6  10      630.70      638.71     61.56 o 
   4   6  10      375.03      351.70     12.76 o 
   5   6  10        1.89        2.36      3.43 o 
   6   6  10        0.29        0.00      3.50 o 
   7   6  10        5.19        6.10      4.22 o 
  -3   7  10       12.40        2.97      6.65 o 
  -2   7  10       10.58       13.65      6.77 o 
  -1   7  10      135.49      128.70     11.87 o 
   0   7  10       61.97       45.71      7.95 o 
   1   7  10       84.52       78.95      9.50 o 
   2   7  10      302.14      265.12     14.60 o 
   3   7  10      345.90      361.81     22.97 o 
   4   7  10      577.96      578.44     38.70 o 
   5   7  10      332.47      346.50     11.82 o 
   6   7  10      242.04      270.26     11.19 o 
   7   7  10       99.29      115.03      8.65 o 
  -2   8  10      152.04      127.39     12.82 o 
  -1   8  10      321.76      262.50     16.03 o 
   0   8  10       67.16       80.02      9.85 o 
   1   8  10      106.46      101.63     10.45 o 
   2   8  10        4.91        8.19      5.22 o 
   3   8  10       32.87       38.58      5.20 o 
   4   8  10        7.22        6.90      3.73 o 
   5   8  10        0.26        1.14      3.54 o 
   6   8  10       15.03        9.68      4.43 o 
  -1   9  10       89.85       74.32     10.57 o 
   0   9  10       69.01       67.08      9.85 o 
   1   9  10        0.03        0.00      4.51 o 
   2   9  10       24.90       24.58      7.00 o 
   3   9  10       14.01       11.40      4.02 o 
   4   9  10        0.38        0.00      3.31 o 
   5   9  10       24.25       17.58      4.67 o 
   0  10  10       84.16       86.91     11.04 o 
   1  10  10      172.00      157.79     12.94 o 
   2  10  10       53.81       55.33      8.90 o 
   3  10  10      191.48      216.80     11.69 o 
   4  10  10      107.77      119.49      8.33 o 
   1  -5  11      165.54      164.90      9.65 o 
   2  -5  11      268.42      233.18     15.79 o 
  -1  -4  11       37.96       36.81      8.67 o 
   0  -4  11      106.28       92.01     11.04 o 
   1  -4  11      200.85       84.74     86.85 o 
   2  -4  11      137.04      128.46     12.23 o 
   3  -4  11        1.29        0.57      4.19 o 
   4  -4  11        0.22        1.29      4.41 o 
  -2  -3  11      261.90      299.43     17.33 o 
  -1  -3  11       97.89       89.88     11.04 o 
   0  -3  11        0.10        0.83      4.87 o 
   1  -3  11      109.30       70.59     55.39 o 
   2  -3  11       47.77       53.91     11.04 o 
   3  -3  11        7.87        2.12      4.07 o 
   4  -3  11      138.61      140.08     11.28 o 
   5  -3  11      151.06      150.63     15.79 o 
  -3  -2  11       86.54       98.78     12.23 o 
  -2  -2  11        6.02        8.55      6.53 o 
  -1  -2  11      248.25      286.49     15.67 o 
   0  -2  11      425.12      425.77     28.97 o 
   1  -2  11      797.39      778.29     54.32 o 
   2  -2  11      641.27      577.29     33.48 o 
   3  -2  11      188.65      197.25     12.17 o 
   4  -2  11      403.89      415.49     33.42 o 
   5  -2  11      190.74      196.37     10.45 o 
  -3  -1  11      135.05      152.21     13.53 o 
  -2  -1  11      427.08      473.24     19.59 o 
  -1  -1  11      155.65       83.86     99.55 o 
   0  -1  11       66.20       91.89      9.85 o 
   1  -1  11      134.47      139.15     11.28 o 
   2  -1  11      192.46      155.48     30.93 o 
   3  -1  11       43.23       39.42      5.36 o 
   4  -1  11       66.94       75.43      6.87 o 
   5  -1  11       20.36       18.72      5.02 o 
   6  -1  11       34.86       38.26      6.33 o 
  -3   0  11       20.21       17.45      7.48 o 
  -2   0  11       81.34       96.32      7.81 o 
  -1   0  11       21.35       18.29      4.66 o 
   0   0  11        1.15        0.00      4.87 o 
   1   0  11      283.55      294.92     14.96 o 
   2   0  11      544.80      515.69     21.85 o 
   3   0  11      168.88      161.16      8.51 o 
   4   0  11       31.19       34.47      5.28 o 
   5   0  11       34.16       39.15      5.79 o 
   6   0  11      125.31      129.57     16.09 o 
  -3   1  11      423.63      547.91     15.03 o 
  -2   1  11      357.72      411.98     18.52 o 
  -1   1  11      286.94      343.00     16.50 o 
   0   1  11      431.36      437.15     17.81 o 
   1   1  11       66.68       87.38      9.62 o 
   2   1  11      235.52      233.62      9.16 o 
   3   1  11      465.34      442.44     12.50 o 
   4   1  11      184.99      178.22     10.27 o 
   5   1  11        2.52        0.01      3.60 o 
   6   1  11       11.49       10.03      4.53 o 
  -3   2  11        9.61       14.13      7.36 o 
  -2   2  11       43.93       53.23      6.11 o 
  -1   2  11        1.03        0.00      5.34 o 
   0   2  11       14.15       12.82      6.29 o 
   1   2  11      270.79      255.14     14.25 o 
   2   2  11       98.33       99.48      6.69 o 
   3   2  11      395.54      371.68     11.38 o 
   4   2  11      203.74      186.79      9.02 o 
   5   2  11      120.31      116.30      7.89 o 
   6   2  11        7.98        6.41      6.17 o 
   7   2  11       44.31       40.82      6.65 o 
  -3   3  11       38.16       39.45      6.21 o 
  -2   3  11      347.19      370.31     18.17 o 
  -1   3  11       58.90       66.96      9.74 o 
   0   3  11       32.49       38.94      7.84 o 
   1   3  11       12.40        8.67      5.70 o 
   2   3  11      949.05      864.21     24.58 o 
   3   3  11       36.40       34.67      7.00 o 
   4   3  11       49.09       48.61      5.74 o 
   5   3  11      185.22      201.39      9.91 o 
   6   3  11       52.79       57.79      6.71 o 
   7   3  11        3.73        6.37      4.72 o 
  -3   4  11      493.40      508.50     22.08 o 
  -2   4  11      172.24      155.77     13.30 o 
  -1   4  11      465.52      453.06     19.47 o 
   0   4  11      207.11      209.20     13.77 o 
   1   4  11        0.33        0.71      4.75 o 
   2   4  11       57.68       47.97      7.95 o 
   3   4  11      461.61      476.23     39.77 o 
   4   4  11       72.43       69.04      6.38 o 
   5   4  11       56.37       56.86      6.24 o 
   6   4  11      134.04      124.61      8.56 o 
   7   4  11       15.72       10.47      4.96 o 
  -3   5  11       36.53       29.21      8.79 o 
  -2   5  11       17.63       16.74      7.48 o 
  -1   5  11      109.35       90.83     10.92 o 
   0   5  11      488.83      419.70     18.64 o 
   1   5  11      232.36      214.42     13.77 o 
   2   5  11       42.41       40.25      7.72 o 
   3   5  11     1441.75     1415.80    133.51 o 
   4   5  11     1009.56      991.97     22.62 o 
   5   5  11      483.04      486.14     33.60 o 
   6   5  11       42.75       49.91      6.28 o 
   7   5  11      123.31      132.85      9.38 o 
  -2   6  11      246.76      189.49     14.72 o 
  -1   6  11      222.56      196.61     14.13 o 
   0   6  11      238.12      191.03     13.53 o 
   1   6  11        3.31        4.87      5.46 o 
   2   6  11       12.16       12.35      5.94 o 
   3   6  11       80.36       82.58      9.62 o 
   4   6  11        5.19        4.92      3.74 o 
   5   6  11       74.10       74.89     10.15 o 
   6   6  11       68.42       71.43      7.13 o 
  -2   7  11       10.86        9.97      6.77 o 
  -1   7  11       27.73       24.93      7.48 o 
   0   7  11        7.81        7.24      5.82 o 
   1   7  11       60.66       51.76      9.02 o 
   2   7  11        8.47       11.04      5.94 o 
   3   7  11       74.19       69.60      6.41 o 
   4   7  11       43.19       46.91      6.35 o 
   5   7  11      277.55      276.24     11.33 o 
   6   7  11       85.29       89.98      7.80 o 
  -1   8  11      254.40      217.39     15.55 o 
   0   8  11      593.57      516.22     21.61 o 
   1   8  11      574.32      544.24     21.73 o 
   2   8  11      214.79      206.11     14.13 o 
   3   8  11       59.06       53.90      8.79 o 
   4   8  11       66.61       82.47     10.09 o 
   5   8  11      436.20      454.54     26.36 o 
   0   9  11       11.41        8.19      6.53 o 
   1   9  11        7.57        4.99      6.06 o 
   2   9  11      165.43      137.96     12.58 o 
   3   9  11        1.07        2.14      5.11 o 
   4   9  11       60.31       69.00      6.88 o 
   2  -3  12      122.46      122.60     19.35 o 
   3  -3  12      239.30      268.15     24.46 o 
   1  -2  12      120.10      121.93     11.64 o 
   2  -2  12      705.92      682.01     53.72 o 
   3  -2  12      225.47      249.38     31.52 o 
   4  -2  12      240.38      215.78     15.55 o 
   0  -1  12      238.22      279.72     15.43 o 
   1  -1  12       42.17       38.11      8.07 o 
   2  -1  12       39.53       44.03      5.45 o 
   3  -1  12       62.53       67.64      6.81 o 
   4  -1  12        0.31        0.00      3.92 o 
   5  -1  12        4.04        0.94      4.36 o 
  -1   0  12       66.15       86.79     10.80 o 
   0   0  12        1.77        2.85      5.70 o 
   1   0  12       32.27       44.76      8.19 o 
   2   0  12      214.21      217.98     14.13 o 
   3   0  12      665.58      621.32     15.59 o 
   4   0  12      480.84      474.89     14.43 o 
   5   0  12       99.41      103.05      8.48 o 
  -2   1  12      213.96      231.28     15.55 o 
  -1   1  12      207.70      241.96     15.20 o 
   0   1  12      186.44      211.93     14.01 o 
   1   1  12      127.05      137.37     11.87 o 
   2   1  12      129.33      127.16     11.52 o 
   3   1  12       66.67       64.00      6.27 o 
   4   1  12      160.74      154.50      9.02 o 
   5   1  12       42.97       41.76      6.12 o 
  -2   2  12       92.12      119.79     13.18 o 
  -1   2  12        9.78        9.85      6.89 o 
   0   2  12       88.21       80.26     10.33 o 
   1   2  12      310.09      300.26     16.15 o 
   2   2  12        7.30        6.77      5.58 o 
   3   2  12        2.54        0.59      1.48 o 
   4   2  12       65.07       60.78      6.45 o 
   5   2  12       33.46       33.99     10.27 o 
   6   2  12       34.81       43.58      6.38 o 
  -2   3  12      467.11      560.39     22.91 o 
  -1   3  12      813.36      911.70     27.66 o 
   0   3  12      644.36      630.67     22.91 o 
   1   3  12      555.29      520.14     20.66 o 
   2   3  12      276.41      269.27     15.43 o 
   3   3  12      157.42      157.58      8.42 o 
   4   3  12      418.09      413.40     19.00 o 
   5   3  12      250.02      256.69     15.91 o 
   6   3  12       59.11       43.45      9.14 o 
  -2   4  12      128.97      151.73     14.13 o 
  -1   4  12       16.97       28.38      8.55 o 
   0   4  12       42.89       54.97      9.38 o 
   1   4  12        6.63        5.46      5.82 o 
   2   4  12       11.10       12.35      6.06 o 
   3   4  12      143.18      123.12     11.52 o 
   4   4  12      129.58      119.54      8.18 o 
   5   4  12      119.01      111.87      8.30 o 
   6   4  12       11.17        6.93      4.65 o 
  -1   5  12       99.28       94.98     11.75 o 
   0   5  12      145.54      134.52     12.70 o 
   1   5  12       21.65       25.76      7.36 o 
   2   5  12       35.48       29.56      7.48 o 
   3   5  12       97.12       87.74     10.33 o 
   4   5  12      353.74      353.16     18.46 o 
   5   5  12       15.36       16.49      4.87 o 
   6   5  12       90.58       94.59      8.14 o 
  -1   6  12      157.93      139.62     13.30 o 
   0   6  12      228.95      215.01     15.43 o 
   1   6  12      297.98      278.65     16.50 o 
   2   6  12       66.03       73.61      9.97 o 
   3   6  12        0.46        0.00      4.87 o 
   4   6  12      110.82      123.11      8.27 o 
   5   6  12       36.83       38.16      5.94 o 
   0   7  12        1.11        0.59      5.82 o 
   1   7  12       60.59       55.21      9.62 o 
   2   7  12       54.98       49.86      8.90 o 
   3   7  12      125.45      107.57     11.28 o 
   4   7  12       39.08       39.55      6.89 o 
   5   7  12      944.70      956.27     64.41 o 
   1   8  12       53.93       64.35     10.33 o 
   2   8  12      250.01      232.94     15.67 o 
   3   8  12       11.18       12.70      6.65 o 
   4   8  12        6.39        0.00      5.22 o 
   1  -1  13        6.59        7.36      6.65 o 
   2  -1  13        0.18        3.44      6.41 o 
   0   0  13        8.29       12.35      7.00 o 
   1   0  13      132.40      142.83     12.70 o 
   2   0  13      218.09      217.62     15.08 o 
   3   0  13      238.71      242.18     11.05 o 
   0   1  13       96.15      108.28     11.87 o 
   1   1  13      205.74      229.73     15.20 o 
   2   1  13      380.48      375.53     18.76 o 
   3   1  13       55.02       56.99      9.85 o 
   4   1  13       31.50       26.43      5.66 o 
   0   2  13       68.81       65.30     10.21 o 
   1   2  13       14.28       10.45      6.65 o 
   2   2  13        0.42        0.00      5.46 o 
   3   2  13       80.07       88.69     11.04 o 
   4   2  13      335.15      314.32     12.37 o 
   0   3  13       26.56       19.35      7.84 o 
   1   3  13       81.22       67.32     10.09 o 
   2   3  13       80.96       78.12     10.45 o 
   3   3  13        1.88        5.11      6.17 o 
   4   3  13       10.98       10.22      4.44 o 
   0   4  13      258.41      252.41     16.62 o 
   1   4  13      107.78      107.45     11.99 o 
   2   4  13      170.37      157.19     13.30 o 
   3   4  13      209.05      191.98     14.25 o 
   4   4  13       16.08       13.65      6.65 o 
   0   5  13      299.29      316.29     18.52 o 
   1   5  13      367.08      353.57     18.88 o 
   2   5  13      242.65      209.79     14.96 o 
   3   5  13       43.09       44.64      8.67 o 
   4   5  13      247.45      242.08     15.91 o 
   1   6  13      250.93      240.78     16.38 o 
   2   6  13      142.67      139.98     13.06 o 
   3   6  13       55.46       55.80      9.74 o 
   4   6  13       29.80       24.93      7.72 o 
                                                 
